# Supplementary material for: Novel citation-based search method for scientific literature: a validation study
Source: BMC Med Res Methodol. 2020 Feb 7;20:25. doi: 10.1186/s12874-020-0907-5 (PMC7006380; doi:10.1186/s12874-020-0907-5)
Supplement: Supplementary file 2 — Additional file 2. Supplementary data. [file 12874_2020_907_MOESM2_ESM.xlsx]

## Sheet: Log
	Novel Citation-Based Search Method for Scientific Literature: a validation study
	A.C.J.W. Janssens, M. Gwinn, J.E. Brockman, K. Powell, M. Goodman
	REVIEWS
	ReviewNumber
	NScreenedAuth		Number of articles screened by authors in the review
	NRetrievedAuth		Number of articles retrieved by authors in the review
	NCiting		Number of articles that cite the highest cited query articles
	NScr0		Number of titles in search results with frequency >=0 (all titles)
	NScr1		Number of titles in search results with frequency >=1
	NScr1p		Number of titles in search results with frequency >= 1% (see methods)
	NScrTop		Number of titles in search results for top 100 articles (~100 articles, see methods)
	NRet0		Number of articles retrieved …
	NRet1		…
	NRet1perc		…
	NRetTop		…
	NScrDir		Number of titles in results of citation search
	NRetDirAll		Number of articles retrieved in citation search (including already retrieved in co-citation search)
	NRetDirNew		Number of new articles retrieved
	NScrTotal		Number of titles in results of both searches (see methods)
	NRetTotal		Number of articles retrieved after both searches
	PRetScr0		Percentage of articles retrieved ..., as percentage of NRetrievedAuth
	PRetScr1		…
	PRetScr1p		..
	PRetScrTop		…
	PRetScrTotal		…
	QuerySim		Similarity score between query articles (see methods)
	PRetScrHici1Total		Percentage of total number of articles retrieved using only one highest cited ..., as percentage of NRetrievedAuth
	PRetScrHici11perc		Percentage of articles retrieved at >1% using only one highest cited..., as percentage of NRetrievedAuth
	STUDIES
	ReviewNumber
	StudyNumber		within review
	TimesCited		Number of times article is cited at our search date (see methods)
	TimCitSearchDate		Number of times article is cited at search date in the review (see methods)
	InPubMed		Article has PMID yes/no
	Nrefscount		Number of references in article's reference list
	PubDate		Publication date
	SearchDateEnd		Search date in the review
	MonthPubl		Months since publication (approximate difference between SearchDateEnd and PubDate)
	IsQueryARt		Article is used as query article (yes/no, see methods)
	RankHi2		Article's rank number in search results (empty = not in search results)
	FreqHi2		Number of co-citations
	RankHi2dir		Article's rank number in results of citation search (empty = not in search results; 0 = article was retrieved but published after SearchDateEnd (may be epub ahead of print at that date))
	FreqHi2dir		Number of citations (see methods)
	Found1p		Retrieved at >1% threshold (see methods)
	FoundTotal		Retrieved at >1% threshold or in citation search
	IsQueryLoci		Article used as query article when searching on least cited articles (yes/no; see methods)
	Freq_loci2		Number of co-citations using least-cited articles as query articles
	Rank_loci2		Article rank number …

## Sheet: Reviews
ReviewNumber	NScreenedAuth	NRetrievedAuth	NCiting	NScr0	NScr1	NScr1p	NScrTop	NRet0	NRet1	NRet1perc	NRetTop	NScrDir	NRetDirAll	NRetDirNew	NScrTotal	NRetTotal	PRetScr0	PRetScr1	PRetScr1p	PRetScrTop	PRetScrTotal	QuerySim	PRetScrHici1Total	PRetScrHici11perc	ScrHici1Total
005	75	5	349	13244	3058	1011	103	4	4	4	3	122	4	0	1133	4	80	80	80	60	80	0.25	80	80	1068
493	110	11	330	12662	2570	794	101	10	9	9	7	171	8	2	965	11	90.91	81.82	81.82	63.64	100	0.37	100	90.91	516
158	312	25	343	11528	3305	1187	101	23	21	18	11	272	18	4	1459	22	92	84	72	44	88	0.73
091	250	12	80	2280	444	444	116	9	6	6	6	63	9	4	507	10	75	50	50	50	83.33	0.58	75	50	378
074	802	24	159	4362	990	990	108	15	11	11	7	99	13	3	1089	14	62.5	45.83	45.83	29.17	58.33	0.2
413	241	23	251	7998	2089	1082	101	22	21	20	11	257	21	2	1339	22	95.65	91.3	86.96	47.83	95.65	0.3	100	91.3	1348
404	49	10	19	347	90	90	347	5	5	5	5	28	6	3	118	8	50	50	50	50	80	0.47
104	972	5	133	4718	1000	1000	100	4	4	4	3	44	5	1	1044	5	80	80	80	60	100	0.38	100	80	675
026	496	22	166	8217	3133	3133	108	21	17	17	7	113	7	1	3246	18	95.45	77.27	77.27	31.82	81.82	0.09
304	370	5	184	5688	1570	1570	114	5	5	5	2	40	4	0	1610	5	100	100	100	40	100	0.23	80	40	1096
341	216	18	191	3771	946	946	101	17	15	15	9	184	17	3	1130	18	94.44	83.33	83.33	50	100	0.59	100	83.33	1013
337	18	10	28	1810	172	172	172	10	8	8	8	53	10	2	225	10	100	80	80	80	100	0.57	100	80	190
120	2248	8	79	3397	669	669	140	6	6	6	4	40	3	1	709	7	75	75	75	50	87.5	0.49
282	976	8	13	295	54	54	295	3	3	3	3	14	0	0	68	3	37.5	37.5	37.5	37.5	37.5	0.42
297	645	6	40	1501	355	355	109	5	4	4	3	35	5	1	390	5	83.33	66.67	66.67	50	83.33	1	83.33	66.67	392
470	5765	67	1120	34460	9445	625	100	45	37	18	5	475	22	15	1100	33	67.16	55.22	26.87	7.46	49.25	0.55
055	7505	42	329	7738	1606	436	107	19	14	7	2	42	0	0	478	7	45.24	33.33	16.67	4.76	16.67	0.12
052	1058	68	180	7684	1623	1623	100	45	34	34	22	301	52	25	1924	59	66.18	50	50	32.35	86.76	0.67
254	175	32	180	4264	1300	1300	106	27	25	25	11	264	28	6	1564	31	84.38	78.12	78.12	34.38	96.88	0.58	93.75	71.88	1291
383	78	15	88	2444	659	659	116	12	12	12	8	109	15	3	768	15	80	80	80	53.33	100	0.45	80	80	453
437	9738	28	235	4970	1427	771	104	28	23	23	13	379	25	4	1150	27	100	82.14	82.14	46.43	96.43	0.31
408	4718	75	375	13801	3178	851	115	48	26	16	5	279	26	12	1130	28	64	34.67	21.33	6.67	37.33	0.25
277	1486	17	163	5845	1609	1609	112	14	13	13	7	136	10	3	1745	16	82.35	76.47	76.47	41.18	94.12	0.63	94.12	76.47	1077
419	3569	53	266	8539	2002	985	112	13	7	3	3	18	2	2	1003	5	24.53	13.21	5.66	5.66	9.43	0.09
330	8205	62	129	4329	806	806	105	56	51	51	24	293	50	5	1099	56	90.32	82.26	82.26	38.71	90.32	0.18
415	5901	5	11	387	56	56	387	2	1	1	2	0	0	0	56	1	40	20	20	40	20	0
175	808	14	240	7552	2066	1116	110	13	12	12	6	161	8	0	1277	12	92.86	85.71	85.71	42.86	85.71	0.39
073	290	41	166	4670	981	981	106	24	21	21	10	248	31	12	1229	33	58.54	51.22	51.22	24.39	80.49	0.45
279	74	14	29	222	82	82	222	8	6	6	8	26	7	2	108	8	57.14	42.86	42.86	57.14	57.14	0.53	42.86	35.71	96
110	8995	34	129	3700	550	550	127	10	7	7	5	44	12	7	594	14	29.41	20.59	20.59	14.71	41.18	0.09
286	5705	12	136	6311	1570	1570	106	9	8	8	5	79	5	2	1649	10	75	66.67	66.67	41.67	83.33	0.51
289	261	11	187	7638	1448	1448	122	11	11	11	7	94	0	0	1542	11	100	100	100	63.64	100	0.64	100	90.91	1395
397	6818	7	21	1246	165	165	165	2	2	2	2	0	0	0	165	2	28.57	28.57	28.57	28.57	28.57	0.15
414	543	11	66	4076	807	807	163	4	4	4	3	5	1	1	812	5	36.36	36.36	36.36	27.27	45.45	0.35
062	807	26	139	7483	3381	3381	115	16	14	14	4	101	12	4	3482	18	61.54	53.85	53.85	15.38	69.23	0.3
411	1670	21	215	4191	1281	695	101	14	14	12	5	170	12	3	865	15	66.67	66.67	57.14	23.81	71.43	0.3
082	89	30	518	19438	4175	485	105	18	11	4	2	26	0	0	511	4	60	36.67	13.33	6.67	13.33	0.04
380	378	8	205	6301	1588	831	108	8	7	7	4	110	6	1	941	8	100	87.5	87.5	50	100	0.34	100	87.5	1168
009	2131	15	679	14449	3632	692	104	15	12	10	5	266	13	4	958	14	100	80	66.67	33.33	93.33	1.08	93.33	66.67	945
023	2768	10	61	3256	355	355	144	9	8	8	7	60	8	1	415	9	90	80	80	70	90	0.52	90	80	246
178	450	17	1227	32712	7857	590	100	14	13	9	5	1029	12	4	1619	13	82.35	76.47	52.94	29.41	76.47	0.39	76.47	52.94	1738
416	921	14	439	22978	5137	794	110	9	7	7	6	153	6	3	947	10	64.29	50	50	42.86	71.43	0.18
050	914	11	185	3786	1423	1423	104	5	4	4	3	36	0	0	1459	4	45.45	36.36	36.36	27.27	36.36	0.3
339	221	5	22	3330	315	315	103	3	2	2	2	2	1	1	317	3	60	40	40	40	60	0.67	20	20	321
367	24307	14	237	9548	1484	630	110	8	5	4	3	44	3	2	674	6	57.14	35.71	28.57	21.43	42.86	0.15
495	2247	11	39	2028	306	306	126	10	10	10	7	65	4	0	371	10	90.91	90.91	90.91	63.64	90.91	0.25	63.64	63.64	211
218	1139	12	82	5583	3658	3658	1054	6	6	6	4	58	6	1	3716	7	50	50	50	33.33	58.33	0.59
281	2201	52	2057	44331	12704	627	101	48	45	23	6	985	39	18	1612	41	92.31	86.54	44.23	11.54	78.85	0.34	86.54	46.15	1766
405	7107	13	206	6819	1081	519	105	7	6	6	3	139	6	2	658	8	53.85	46.15	46.15	23.08	61.54	0.66	61.54	46.15	926
381	161	8	58	1981	482	482	138	6	3	3	3	1	0	0	483	3	75	37.5	37.5	37.5	37.5	0.55	25	25	413
433	3666	17	452	12196	4150	1212	112	15	15	13	11	265	16	3	1477	16	88.24	88.24	76.47	64.71	94.12	0.78
199	1763	22	82	1921	401	401	124	12	10	10	8	87	19	10	488	20	54.55	45.45	45.45	36.36	90.91	0.79
255	5496	37	187	2904	833	833	106	21	21	21	5	265	20	7	1098	28	56.76	56.76	56.76	13.51	75.68	0.54
428	462	13	238	11581	1881	817	120	13	12	12	10	148	11	1	965	13	100	92.31	92.31	76.92	100	0.26
078	95	29	36	2071	329	329	126	9	5	5	5	33	5	1	362	6	31.03	17.24	17.24	17.24	20.69	0.55
223	2496	18	224	9269	2158	997	104	16	12	11	6	190	14	3	1187	14	88.89	66.67	61.11	33.33	77.78	0.47	72.22	61.11	1833
373	1008	28	130	3740	782	782	116	15	13	13	6	88	13	5	870	18	53.57	46.43	46.43	21.43	64.29	0.27
111	1802	8	95	3040	800	800	112	7	6	6	5	76	3	1	876	7	87.5	75	75	62.5	87.5	0.7	87.5	75	728
027	2287	19	612	19240	5443	753	108	16	15	13	5	1831	12	2	2584	15	84.21	78.95	68.42	26.32	78.95	0.77	68.42	57.89	2812
160	7227	8	78	5354	714	714	227	4	4	4	4	57	3	0	771	4	50	50	50	50	50	0.55	37.5	37.5	501
051	31	7	49	1665	213	213	213	2	2	2	2	2	0	0	215	2	28.57	28.57	28.57	28.57	28.57	0.36	14.29	14.29	227
181	1696	12	118	2399	543	543	133	10	9	9	6	77	7	2	620	11	83.33	75	75	50	91.67	0.52	91.67	75	392
425	980	51	422	11452	2558	588	107	11	8	4	2	30	1	1	618	5	21.57	15.69	7.84	3.92	9.8	0.09
044	545	24	918	11920	4309	457	100	23	23	21	12	538	14	2	995	23	95.83	95.83	87.5	50	95.83	0.32
147	53	12	141	3629	801	801	116	9	3	3	2	17	2	1	818	4	75	25	25	16.67	33.33	0.32	33.33	25	536
076	472	8	90	2690	462	462	114	6	4	4	4	15	1	1	477	5	75	50	50	50	62.5	0.37
222	116	24	113	4255	532	532	128	22	20	20	17	108	18	1	640	21	91.67	83.33	83.33	70.83	87.5	0.51
301	3098	16	578	19480	7212	1148	103	12	9	7	2	141	5	2	1289	9	75	56.25	43.75	12.5	56.25	0.06
215	505	11	221	5644	1239	708	100	9	9	6	5	113	4	1	821	7	81.82	81.82	54.55	45.45	63.64	0.51
132	1069	26	120	3627	718	718	132	14	11	11	6	82	12	4	800	15	53.85	42.31	42.31	23.08	57.69	0.13
042	102	10	347	7000	1850	647	101	8	7	5	4	242	9	4	889	9	80	70	50	40	90	1.01	90	50	857
081	511	30	525	18733	4506	966	104	20	19	13	6	345	21	9	1311	22	66.67	63.33	43.33	20	73.33	0.4
036	731	58	324	14969	2657	757	118	46	37	32	9	349	34	13	1106	45	79.31	63.79	55.17	15.52	77.59	0.28
213	336	26	64	1893	312	312	106	3	3	3	2	4	0	0	316	3	11.54	11.54	11.54	7.69	11.54	0.18
311	602	11	268	8945	2018	991	116	5	5	5	2	39	1	0	1030	5	45.45	45.45	45.45	18.18	45.45	0.66
241	218	12	93	3586	697	697	127	12	12	12	9	96	8	0	793	12	100	100	100	75	100	0.28	91.67	91.67	470
479	1014	41	128	5742	846	846	138	33	29	29	22	165	28	5	1011	34	80.49	70.73	70.73	53.66	82.93	0.33
248	2127	12	66	1562	227	227	117	9	8	8	7	47	6	1	274	9	75	66.67	66.67	58.33	75	0.22
045	207	9	193	4247	1236	1236	107	9	9	9	8	162	6	0	1398	9	100	100	100	88.89	100	0.6
025	1847	12	189	5937	1920	1920	115	10	8	8	5	107	9	2	2027	10	83.33	66.67	66.67	41.67	83.33	0.51	83.33	66.67	1834
114	1074	15	39	2320	347	347	132	12	6	6	5	27	2	1	374	7	80	40	40	33.33	46.67	0.71
229	28160	11	215	7875	2056	767	113	10	8	7	6	76	0	0	843	7	90.91	72.73	63.64	54.55	63.64	0.39
126	2078	5	31	542	128	128	128	2	2	2	2	21	2	1	149	3	40	40	40	40	60	0.64	60	40	112
006	3817	8	95	4344	755	755	107	6	4	4	4	2	0	0	757	4	75	50	50	50	50	0.42
398	130	9	243	7699	1377	600	118	7	6	5	3	57	6	2	657	7	77.78	66.67	55.56	33.33	77.78	0.36
172	583	28	74	1520	329	329	115	20	18	18	14	90	16	5	419	23	71.43	64.29	64.29	50	82.14	0.72
090	103	32	239	7489	1407	661	107	30	25	24	17	366	29	6	1027	30	93.75	78.12	75	53.12	93.75	0.39
384	529	16	147	2702	683	683	131	12	10	10	7	117	11	4	800	14	75	62.5	62.5	43.75	87.5	0.47	87.5	62.5	568
085	85714	23	260	8519	2249	974	122	17	11	11	6	135	12	3	1109	14	73.91	47.83	47.83	26.09	60.87	0.33
321	4282	20	76	3099	569	569	107	14	11	11	8	96	5	2	665	13	70	55	55	40	65	0.11
220	1763	19	231	7075	1593	761	108	11	8	8	3	51	7	1	812	9	57.89	42.11	42.11	15.79	47.37	0.22
108	767	5	343	11113	2724	977	116	4	4	4	3	132	4	1	1109	5	80	80	80	60	100	0.77	100	80	1282
295	1044	34	181	5151	1038	1038	106	25	18	18	9	175	32	15	1213	33	73.53	52.94	52.94	26.47	97.06	0.45	91.18	50	813
322	462	12	100	4052	833	833	140	6	5	5	5	50	6	3	883	8	50	41.67	41.67	41.67	66.67	0.19
186	765	5	8	327	18	18	327	5	3	3	3	2	0	0	20	3	100	60	60	60	60	0.62
070	673	73	497	12149	3551	998	103	22	12	8	6	503	26	19	1501	27	30.14	16.44	10.96	8.22	36.99	0.7
475	3982	22	464	16536	4015	865	108	21	20	17	10	415	19	2	1280	19	95.45	90.91	77.27	45.45	86.36	1.21	86.36	77.27	1222
189	654	15	137	2803	586	586	101	8	7	7	4	77	8	4	663	11	53.33	46.67	46.67	26.67	73.33	0.51
278	420	15	101	2711	594	594	133	11	8	8	7	67	4	0	661	8	73.33	53.33	53.33	46.67	53.33	0.26
088	254	15	482	13358	3475	839	103	11	10	7	2	81	12	6	920	13	73.33	66.67	46.67	13.33	86.67	0.82	86.67	46.67	892
378	1584	20	77	1536	287	287	127	10	6	6	5	34	13	7	321	13	50	30	30	25	65	0.29
235	1679	36	685	12283	3296	688	101	33	31	23	16	756	34	11	1444	34	91.67	86.11	63.89	44.44	94.44	0.63
038	3478	10	377	8140	2817	995	102	7	7	7	7	191	6	2	1186	9	70	70	70	70	90	0.2	90	70	1178
086	241	9	161	8166	2120	2120	105	8	8	8	5	92	7	0	2212	8	88.89	88.89	88.89	55.56	88.89	0.47	88.89	77.78	1311
087	1111	9	337	12648	2738	812	103	9	8	8	4	190	7	0	1002	8	100	88.89	88.89	44.44	88.89	0.6
323	26	7	37	898	376	376	112	5	5	5	5	45	6	1	421	6	71.43	71.43	71.43	71.43	85.71	0.91
401	182	16	34	498	62	62	498	6	4	4	4	27	5	2	89	6	37.5	25	25	25	37.5	0.11
478	295	24	136	4476	751	751	103	22	20	20	15	177	21	2	928	22	91.67	83.33	83.33	62.5	91.67	0.54
266	254	25	159	2723	974	974	123	19	17	17	5	139	14	3	1113	20	76	68	68	20	80	0.04
250	2016	12	122	7043	848	848	128	8	8	8	7	64	9	4	912	12	66.67	66.67	66.67	58.33	100	0.29	100	66.67	351
084	847	6	411	10159	1870	408	101	6	6	5	3	95	5	1	503	6	100	100	83.33	50	100	0.33	100	83.33	872
482	340	13	116	2956	829	829	104	8	7	7	7	79	2	2	908	9	61.54	53.85	53.85	53.85	69.23	0.81
290	892	14	73	2675	655	655	111	7	5	5	2	31	2	0	686	5	50	35.71	35.71	14.29	35.71	0.31	35.71	35.71	436
326	401	10	186	2878	719	719	108	8	6	6	4	50	4	0	769	6	80	60	60	40	60	0.64
429	2555	10	991	36594	8074	576	105	8	8	6	5	395	10	4	971	10	80	80	60	50	100	0.77	100	60	978
122	3021	71	238	6060	996	449	108	66	60	55	37	408	64	15	857	70	92.96	84.51	77.46	52.11	98.59	0.92
002	213	8	59	2116	181	181	181	6	4	4	4	10	0	0	191	4	75	50	50	50	50	1.05
409	435	31	194	8794	1396	1386	113	26	19	19	2	45	3	1	1431	20	83.87	61.29	61.29	6.45	64.52	0.22
283	1189	20	169	5923	1212	1212	124	14	12	12	6	62	1	0	1274	12	70	60	60	30	60	0.16
407	53	24	95	3328	588	588	108	8	8	8	6	37	2	1	625	9	33.33	33.33	33.33	25	37.5	0.42
459	912	15	135	2086	340	340	112	10	9	9	6	52	7	1	392	10	66.67	60	60	40	66.67	0.72	60	46.67	316
066	845	17	261	11384	1738	761	110	10	7	6	4	59	7	3	820	9	58.82	41.18	35.29	23.53	52.94	0.05
244	66	11	260	8427	1678	830	109	5	4	3	2	13	0	0	843	3	45.45	36.36	27.27	18.18	27.27	0.26	18.18	18.18	1074
246	859	15	479	14764	3042	623	105	10	6	4	2	20	1	1	643	5	66.67	40	26.67	13.33	33.33	0.21
077	3800	10	22	727	67	67	727	2	2	2	2	75	0	0	142	2	20	20	20	20	20	0.27	10	10	14
256	566	19	342	4077	1260	620	105	19	18	17	12	371	18	1	991	18	100	94.74	89.47	63.16	94.74	0.68	100	94.74	988
265	170	21	257	6978	1391	651	114	16	14	10	6	182	17	8	833	18	76.19	66.67	47.62	28.57	85.71	0.67	90.48	61.9	1272
472	769	16	101	5008	645	645	135	10	9	9	6	45	7	3	690	12	62.5	56.25	56.25	37.5	75	0.24
214	457	11	530	16051	4423	732	103	11	10	8	6	198	7	1	930	9	100	90.91	72.73	54.55	81.82	0.28
089	142	7	83	2337	704	704	113	7	7	7	3	58	6	0	762	7	100	100	100	42.86	100	0.53	100	100	608
039	1374	7	24	738	125	125	125	5	4	4	4	8	0	0	133	4	71.43	57.14	57.14	57.14	57.14	0.67
344	553	18	602	11040	4066	831	100	16	14	11	6	355	16	6	1186	17	88.89	77.78	61.11	33.33	94.44	0.76	83.33	66.67	974
035	1054	21	705	23510	3630	214	103	14	12	5	4	138	10	7	352	12	66.67	57.14	23.81	19.05	57.14	0.64	57.14	23.81	364
232	190	8	80	2442	376	376	138	2	2	2	2	0	0	0	376	2	25	25	25	25	25	0.06
296	817	14	107	4860	713	713	125	8	8	8	5	83	10	2	796	10	57.14	57.14	57.14	35.71	71.43	0.71
294	1556	24	79	2144	351	351	133	13	8	8	6	49	9	5	400	13	54.17	33.33	33.33	25	54.17	0.23	29.17	20.83	129
406	6396	14	295	11721	2292	1034	107	7	7	7	3	67	2	0	1101	7	50	50	50	21.43	50	0.22
329	1291	12	116	3895	747	747	102	8	7	7	4	44	1	1	791	8	66.67	58.33	58.33	33.33	66.67	0.22
131	1306	8	287	10597	2335	1054	107	6	5	5	3	83	5	1	1137	6	75	62.5	62.5	37.5	75	0.24	75	75	1723
053	3589	24	517	15060	2999	430	103	13	11	7	4	87	1	1	517	8	54.17	45.83	29.17	16.67	33.33	0.16
021	82	22	36	729	111	111	111	17	14	14	14	46	17	5	157	19	77.27	63.64	63.64	63.64	86.36	0.75
451	1549	35	168	5574	1174	1174	118	30	25	25	18	245	32	9	1419	34	85.71	71.43	71.43	51.43	97.14	0.42
421	203	8	74	3225	636	636	102	5	4	4	3	30	5	1	666	5	62.5	50	50	37.5	62.5	0.61
048	1283	10	129	3374	610	610	104	8	6	6	4	33	2	2	643	8	80	60	60	40	80	0.2	70	60	430
251	367	9	49	3656	431	431	100	5	4	4	4	21	2	2	452	6	55.56	44.44	44.44	44.44	66.67	0.34	55.56	33.33	302
043	697	11	1350	24928	9160	803	100	10	10	9	4	511	10	2	1314	11	90.91	90.91	81.82	36.36	100	0.53	100	81.82	1332
093	172	5	24	1121	183	183	183	5	4	4	4	27	1	1	210	5	100	80	80	80	100	0.53	100	80	196
427	3767	23	209	8046	1414	608	131	16	10	8	5	51	6	3	659	11	69.57	43.48	34.78	21.74	47.83	0.38
348	2574	5	35	1393	239	239	239	3	3	3	3	14	3	2	253	5	60	60	60	60	100	0.7	100	60	193
500	6188	11	73	3624	515	515	111	6	5	5	4	29	1	1	544	6	54.55	45.45	45.45	36.36	54.55	0.41
013	786	9	147	4439	1070	1070	112	9	9	9	6	105	7	0	1175	9	100	100	100	66.67	100	0.37	77.78	66.67	718
343	2926	39	160	3477	968	968	117	29	24	24	4	161	27	9	1129	33	74.36	61.54	61.54	10.26	84.62	0.13
065	2835	13	29	891	160	160	160	2	2	2	2	1	0	0	161	2	15.38	15.38	15.38	15.38	15.38	0.06
113	486	69	598	18324	3413	648	102	52	37	18	7	506	38	25	1154	43	75.36	53.62	26.09	10.14	62.32	0.42
190	172	5	5	124	7	7	124	2	2	2	2	0	0	0	7	2	40	40	40	40	40	0.6
362	12720	24	195	8152	1870	1870	120	14	9	9	2	116	3	3	1986	12	58.33	37.5	37.5	8.33	50	0.4	50	37.5	925
325	34598	19	153	6760	1167	1167	109	16	14	14	11	157	10	2	1324	16	84.21	73.68	73.68	57.89	84.21	0.42
476	701	7	16	476	80	80	476	3	2	2	3	2	0	0	82	2	42.86	28.57	28.57	42.86	28.57	0.32
474	262	17	106	2781	484	484	106	11	9	9	6	63	6	0	547	9	64.71	52.94	52.94	35.29	52.94	0.03
462	8195	38	240	10454	2199	877	101	18	16	11	6	105	9	4	982	15	47.37	42.11	28.95	15.79	39.47	0.19
333	41	7	163	9679	1995	1995	103	7	6	6	4	104	7	1	2099	7	100	85.71	85.71	57.14	100	0.66	100	85.71	1831
125	5408	9	486	22355	5030	1216	105	7	5	4	2	68	2	0	1284	4	77.78	55.56	44.44	22.22	44.44	0.46	44.44	44.44	1161
302	336	17	138	6732	1394	1394	113	11	9	9	6	99	10	2	1493	11	64.71	52.94	52.94	35.29	64.71	0.2	64.71	52.94	683
166	2379	27	118	5530	1040	1040	129	8	4	4	2	17	0	0	1057	4	29.63	14.81	14.81	7.41	14.81	0.08
292	33	7	1253	40182	13344	689	104	6	6	5	5	876	1	0	1565	5	85.71	85.71	71.43	71.43	71.43	0.27	71.43	71.43	1433
008	174	17	83	3733	1184	1184	257	15	14	14	11	123	8	0	1307	14	88.24	82.35	82.35	64.71	82.35	0.56	76.47	76.47	370
106	1344	5	192	10001	2335	2335	120	3	3	3	2	22	3	0	2357	3	60	60	60	40	60	0.28	60	60	1530
262	4066	18	1649	52596	13158	469	101	15	13	8	4	371	3	0	840	8	83.33	72.22	44.44	22.22	44.44	0.28
468	9706	6	70	2496	340	340	134	4	4	4	4	38	4	1	378	5	66.67	66.67	66.67	66.67	83.33	0.78	83.33	66.67	342
124	372	61	755	19492	4394	404	115	29	20	6	2	124	15	15	528	21	47.54	32.79	9.84	3.28	34.43	0.09
196	853	13	149	7237	1583	1583	126	9	8	8	5	106	9	2	1689	10	69.23	61.54	61.54	38.46	76.92	0.75	76.92	61.54	1485
371	526	10	98	2126	478	478	145	6	4	4	2	25	2	1	503	5	60	40	40	20	50	1.5
357	246	14	62	2702	331	331	100	11	10	10	7	47	11	4	378	14	78.57	71.43	71.43	50	100	0.54
127	322	6	56	2787	305	305	106	4	4	4	3	20	1	0	325	4	66.67	66.67	66.67	50	66.67	0.19
435	541	7	110	2885	960	960	101	7	7	7	3	34	1	0	994	7	100	100	100	42.86	100	0.2	100	100	673
049	18693	40	827	18782	4490	478	103	27	27	18	9	419	26	9	897	27	67.5	67.5	45	22.5	67.5	0.28
308	3325	16	78	1753	607	607	122	8	5	5	2	10	2	2	617	7	50	31.25	31.25	12.5	43.75	0.07
195	10692	30	1378	44012	13429	628	101	27	26	19	9	4295	28	10	4923	29	90	86.67	63.33	30	96.67	0.37	96.67	63.33	3989
003	728	5	49	3912	657	657	247	2	2	2	2	3	0	0	660	2	40	40	40	40	40	0.21
328	1044	8	80	6979	1196	1196	105	3	3	3	2	11	0	0	1207	3	37.5	37.5	37.5	25	37.5	0.18
031	19635	43	213	7727	1888	987	108	41	39	38	24	392	38	3	1379	41	95.35	90.7	88.37	55.81	95.35	0.32	90.7	86.05	1611
300	3548	24	111	7676	3774	3774	1024	11	9	9	3	61	5	1	3835	10	45.83	37.5	37.5	12.5	41.67	0.32
370	819	6	62	3801	1014	1014	115	4	4	4	3	100	0	0	1114	4	66.67	66.67	66.67	50	66.67	0.27
180	426	18	368	8309	2427	782	106	12	11	10	4	130	8	2	912	12	66.67	61.11	55.56	22.22	66.67	0.29
489	290	36	633	20174	4649	588	100	20	17	12	10	452	10	1	1040	13	55.56	47.22	33.33	27.78	36.11	0.24
412	196	7	74	2999	496	496	131	6	6	6	6	52	7	1	548	7	85.71	85.71	85.71	85.71	100	0.58
480	762	7	37	1739	200	200	200	6	6	6	6	5	0	0	205	6	85.71	85.71	85.71	85.71	85.71	0.23
174	342	8	226	5246	1776	923	117	8	8	8	7	167	6	0	1090	8	100	100	100	87.5	100	0.76	100	100	513
422	81	11	192	14695	2353	2353	110	10	9	9	6	84	11	2	2437	11	90.91	81.82	81.82	54.55	100	0.45	100	72.73	936
275	415	8	84	1861	427	427	122	7	6	6	4	49	8	2	476	8	87.5	75	75	50	100	0.28	75	50	372
387	591	7	45	1117	109	109	1117	6	5	5	5	12	3	1	121	6	85.71	71.43	71.43	71.43	85.71	0.14
288	3443	72	350	14278	3126	494	104	56	41	27	11	169	13	3	663	30	77.78	56.94	37.5	15.28	41.67	0.29
372	1083	85	677	26810	5911	904	105	75	67	50	19	1290	64	19	2194	69	88.24	78.82	58.82	22.35	81.18	0.39
123	2037	6	908	23587	6343	469	105	5	4	2	2	152	0	0	621	2	83.33	66.67	33.33	33.33	33.33	0.58
332	182	43	184	5043	804	804	100	29	21	21	10	179	32	13	983	34	67.44	48.84	48.84	23.26	79.07	0.77
441	7313	27	41	1859	787	787	313	10	7	7	6	19	4	4	806	11	37.04	25.93	25.93	22.22	40.74	0.12
347	128	11	59	1582	326	326	109	10	8	8	7	59	7	1	385	9	90.91	72.73	72.73	63.64	81.82	0.36
159	1535	12	248	12251	2288	1173	105	8	7	7	5	273	6	0	1446	7	66.67	58.33	58.33	41.67	58.33	0.08
169	1122	13	196	8281	1605	1605	101	10	10	10	7	118	11	3	1723	13	76.92	76.92	76.92	53.85	100	0.26
247	455	16	1779	51288	11367	278	102	12	8	4	3	85	3	2	363	6	75	50	25	18.75	37.5	0.3	43.75	31.25	1151
094	760	49	591	10366	3145	561	104	31	26	15	7	340	33	20	901	35	63.27	53.06	30.61	14.29	71.43	0.25
438	348	5	1008	20051	6401	556	101	4	4	4	3	535	5	1	1091	5	80	80	80	60	100	0.82	100	80	1148
272	910	17	115	5150	925	925	119	14	10	10	7	79	9	1	1004	11	82.35	58.82	58.82	41.18	64.71	0.02
018	1706	21	2305	35832	11152	586	101	17	16	9	4	842	16	8	1428	17	80.95	76.19	42.86	19.05	80.95	0.52
179	220	25	98	1762	521	521	105	18	11	11	2	88	0	0	609	11	72	44	44	8	44	0.73	32	32	330
233	171	11	1038	43641	10309	476	102	11	11	9	7	399	8	0	875	9	100	100	81.82	63.64	81.82	0.6	90.91	90.91	735
059	925	15	104	4217	778	778	101	14	14	14	11	83	6	1	861	15	93.33	93.33	93.33	73.33	100	0.2	100	86.67	653
245	528	5	293	10683	1761	684	102	4	3	1	1	0	0	0	684	1	80	60	20	20	20	4.2	20	20	700
007	395	6	145	6142	1156	1156	111	4	2	2	2	6	0	0	1162	2	66.67	33.33	33.33	33.33	33.33	0.11
268	1564	24	77	2683	544	544	102	15	14	14	8	111	13	4	655	18	62.5	58.33	58.33	33.33	75	0.19
034	670	15	75	4031	708	708	113	9	7	7	6	52	6	2	760	9	60	46.67	46.67	40	60	0.36
306	851	7	12	928	183	183	183	2	2	2	2	0	0	0	183	2	28.57	28.57	28.57	28.57	28.57
173	1235	8	53	1801	263	263	100	8	7	7	6	74	7	1	337	8	100	87.5	87.5	75	100	0.78	100	62.5	241
238	89	26	276	4899	1429	633	103	18	13	12	8	235	14	4	868	16	69.23	50	46.15	30.77	61.54	0.84
119	456	51	270	7118	1724	924	111	40	33	32	12	279	32	9	1203	41	78.43	64.71	62.75	23.53	80.39	0.19
263	276	19	135	3473	687	687	152	13	9	9	6	94	15	8	781	17	68.42	47.37	47.37	31.58	89.47	0.44	84.21	42.11	608
067	16143	38	291	15094	3447	1599	106	5	4	3	2	18	1	1	1617	4	13.16	10.53	7.89	5.26	10.53	0.11
040	113	12	394	10923	4585	1984	108	12	11	10	3	155	4	2	2139	12	100	91.67	83.33	25	100	0.32	91.67	75	1078
098	694	13	95	3058	525	525	121	10	8	8	6	88	5	1	613	9	76.92	61.54	61.54	46.15	69.23	1	69.23	61.54	688
105	1740	11	34	653	108	108	108	6	5	5	5	24	3	3	132	8	54.55	45.45	45.45	45.45	72.73	0.8
064	361	10	189	3201	827	827	101	9	9	9	8	192	10	1	1019	10	90	90	90	80	100	0.98	100	90	1043
096	133	8	33	711	136	136	136	7	6	6	6	34	5	0	170	6	87.5	75	75	75	75	0.23
135	19044	17	671	22967	5552	644	100	15	13	11	7	277	15	5	921	16	88.24	76.47	64.71	41.18	94.12	0.25	94.12	64.71	1055
163	4139	21	151	3657	710	710	107	18	12	12	7	147	20	8	857	20	85.71	57.14	57.14	33.33	95.24	0.65	95.24	57.14	736
446	246	46	281	13289	2968	1511	104	22	17	16	7	224	13	1	1735	17	47.83	36.96	34.78	15.22	36.96	0.14
116	279	13	64	1703	275	275	121	11	4	4	4	17	1	1	292	5	84.62	30.77	30.77	30.77	38.46	0.46	7.69	7.69	94
267	56	5	82	2456	599	599	117	4	4	4	3	57	5	1	656	5	80	80	80	60	100	0.69	100	60	550
453	1797	10	48	1997	427	427	119	6	4	4	2	41	7	4	468	8	60	40	40	20	80	0.92	70	30	395
360	224	8	138	7968	1445	1445	102	7	6	6	5	79	0	0	1524	6	87.5	75	75	62.5	75	0.28
374	144	9	1444	31698	7705	386	103	9	9	7	6	361	6	2	747	9	100	100	77.78	66.67	100	0.26	100	77.78	1123
320	1251	15	133	3737	938	938	106	9	6	6	3	54	9	4	992	10	60	40	40	20	66.67	0.77	46.67	20	923
134	4003	8	277	9731	2492	1162	111	6	6	5	2	52	4	2	1214	7	75	75	62.5	25	87.5	0.57	87.5	62.5	1038
197	2937	17	534	18779	3841	425	105	15	12	10	7	270	15	6	695	16	88.24	70.59	58.82	41.18	94.12	0.85
177	113	8	77	3709	591	591	101	5	4	4	3	36	3	0	627	4	62.5	50	50	37.5	50	0.26
258	3193	17	82	2341	441	441	102	9	7	7	2	31	2	0	472	7	52.94	41.18	41.18	11.76	41.18	0.31	29.41	23.53	211
261	1317	26	313	10126	2960	970	100	21	18	17	9	243	20	4	1213	21	80.77	69.23	65.38	34.62	80.77	0.37
393	10261	23	138	2313	604	604	104	13	11	11	9	159	8	0	763	11	56.52	47.83	47.83	39.13	47.83	0.76
019	229	28	121	5026	1040	1040	125	12	11	11	7	88	9	1	1128	12	42.86	39.29	39.29	25	42.86	0.57
259	35	6	171	7260	1526	1526	102	6	5	5	5	1046	5	1	2572	6	100	83.33	83.33	83.33	100	0.26	100	83.33	1986
483	254	5	1038	31474	8404	828	104	5	4	4	4	421	3	0	1249	4	100	80	80	80	80	0.28
396	60	25	54	1319	247	247	105	20	14	14	8	50	12	2	297	16	80	56	56	32	64	0.15
299	2174	38	184	4076	960	960	100	31	28	28	13	335	30	7	1295	35	81.58	73.68	73.68	34.21	92.11	0.69	89.47	68.42	1119
099	755	20	649	16943	4572	862	103	9	8	4	2	25	0	0	887	4	45	40	20	10	20	0.08
361	1030	25	322	13544	3634	1160	103	16	12	11	3	144	8	3	1304	14	64	48	44	12	56	0.19
139	902	13	100	4753	827	827	107	10	9	9	3	75	5	1	902	10	76.92	69.23	69.23	23.08	76.92	0.16
345	2273	16	286	13514	2658	1181	120	12	9	6	2	128	11	7	1309	13	75	56.25	37.5	12.5	81.25	0.46	87.5	56.25	1788
097	87	10	108	5168	676	676	135	7	5	5	3	40	7	2	716	7	70	50	50	30	70	0.25	70	50	457
460	739	12	64	2533	364	364	154	10	8	8	8	66	10	3	430	11	83.33	66.67	66.67	66.67	91.67	0.91
287	279	12	169	10157	1256	1256	116	3	2	2	1	0	0	0	1256	2	25	16.67	16.67	8.33	16.67	9
140	2136	24	163	7264	1374	1374	100	22	18	18	7	203	20	3	1577	21	91.67	75	75	29.17	87.5	0.7	87.5	75	1389

## Sheet: Studies
ReviewNumber	StudyNumber	TimesCited	TimCitSearchDate	InPubMed	Nrefscount	PubDate	SearchDateEnd	MonthPubl	IsQueryARt	RankHi2	FreqHi2	RankHi2dir	FreqHi2dir	Found1p	FoundTotal	IsQueryLoci	Freq_loci2	Rank_loci2
005	005_1	181	176	1	31	MAR 1 2007	2015-10-11	103	1	2	175	22	3	1	1
005	005_2	138	130	1	31	MAR 1 2008	2015-10-11	91	0	12	71	76	2	1	1
005	005_3	222	193	1	30	OCT 20 2008	2015-10-11	84	1	1	201	84	2	1	1
005	005_4	60	4	1	32	AUG 1 2015	2015-10-11	2	0					0	0
005	005_5	50	39	1	39	FEB 2012	2015-10-11	44	0	262	11	10	3	1	1
493	493_1	662	14	1	20	OCT 22 2015	2015-12-01	2	0	464	5			1	1	1	16	4
493	493_2	847	85	1	22	JUL 9 2015	2015-12-01	5	0	81	19	123	2	1	1	0	18	2
493	493_3	907		1	33	2015	2015-12-01	5	0			0	2	0	1		2	141
493	493_4	224	103	1	39	JUN 2014	2015-12-01	18	1	8	103			1	1	0
493	493_5	861	74	1	17	JUL 2 2015	2015-12-01	5	0	37	38	34	4	1	1	0	13	8
493	493_6	486	6	1	32	NOV 5 2015	2015-12-01	1	0	7206	1	157	2	0	1		1	211
493	493_7	494	86	1	25	MAY 21 2015	2015-12-01	7	0	22	49	116	2	1	1	0	11	13
493	493_8	228	13	1	30	AUG 2015	2015-12-01	4	0	215	9	58	3	1	1	1	15	7
493	493_9	670	78	1	27	JUN 25 2015	2015-12-01	6	0	17	55	69	3	1	1	0	16	6
493	493_10	815	180	1	27	JAN 22 2015	2015-12-01	11	1	1	242	7	6	1	1	0	13	9
493	493_11	397	54	1	30	APR 2015	2015-12-01	8	0	31	43	30	4	1	1	0	13	10
158	158_1	276	261	1	24	AUG 2005	2016-03-02	127	1	1	261	16	10	1	1
158	158_2	62	49	1	44	JAN 2011	2016-03-02	62	0	27	36	70	5	1	1
158	158_3	82	74	1	43	NOV 2003	2016-03-02	148	0	12	61	83	4	1	1
158	158_4	30	3	1	36	FEB 13 2016	2016-03-02	1	0	12	61	73	4	1	1
158	158_5	9	4	1	30	DEC 2013	2016-03-02	27	0	2178	2	50	5	0	1
158	158_6	111		0	30	2015	2016-03-02	8	0	5691	1			0	0
158	158_7	33	26	1	31	JAN 2013	2016-03-02	38	0	2472	2	64	5	0	1
158	158_8			0		2014	2016-03-02	20	0					0	0
158	158_9			0		2010	2016-03-02	68	0	872	4			1	1
158	158_10	62	43	1	39	DEC 2013	2016-03-02	27	0	111	18	26	9	1	1
158	158_11	209	187	1	49	OCT 2008	2016-03-02	89	1	3	193	32	8	1	1
158	158_12	133	122	1	45	JUN 15 2006	2016-03-02	117	0	9	71	85	4	1	1
158	158_13	48	40	1	51	2010	2016-03-02	68	0	47	29	25	9	1	1
158	158_14	30	16	1	25	MAR 2014	2016-03-02	24	0	232	11	120	3	1	1
158	158_15	15	10	1	41	MAR 3 2014	2016-03-02	24	0	621	6			1	1
158	158_16	87	81	1	35	JUN 1 2009	2016-03-02	81	0	14	53	38	7	1	1
158	158_17			1		2014	2016-03-02	20	0	690	5			1	1
158	158_18			1		2014	2016-03-02	20	0	1294	3			0	0
158	158_19	87	77	1	18	APR 2009	2016-03-02	83	0	8	71	59	5	1	1
158	158_20	44	35	1	27	APR 2011	2016-03-02	59	0	50	28	76	4	1	1
158	158_21	19	12	1	28	DEC 2013	2016-03-02	27	0	420	8	103	4	1	1
158	158_22	71	67	1	35	SEP 2007	2016-03-02	102	0	21	42	57	5	1	1
158	158_23	6	1	1	32	OCT 2015	2016-03-02	5	0	10021	1	255	2	0	1
158	158_24	8	4	1	24	OCT 2014	2016-03-02	17	0	1129	4			1	1
158	158_25	7	3	1	25	JUN 2014	2016-03-02	21	0			238	2	0	1
091	091_1	3		1	37	NOV 2013	2015-07-01	20	0			3	6	0	1
091	091_2	45	30	1	45	JAN 2007	2015-07-01	102	0	9	15			1	1	0	6	23
091	091_3	35	15	1	20	AUG 2011	2015-07-01	47	0	2215	1			0	0	1	15	2
091	091_4	64	56	1	24	FEB 1 1999	2015-07-01	197	1	1	56	46	2	1	1	0	4	50
091	091_5	13	9	1	45	MAR 2009	2015-07-01	76	0					0	0
091	091_6	5		1	32	SEP 2015	2015-07-01	0	0			0	5	0	1
091	091_7	44	32	1	22	JUN 2005	2015-07-01	121	0	10	14	49	2	1	1	0	9	9
091	091_8	25	3	1	48	APR 2014	2015-07-01	15	0	2223	1	2	6	0	1		3	74
091	091_9	50	34	1	34	SEP 2006	2015-07-01	106	0	8	16	47	2	1	1	0	6	20
091	091_10	14		1	33	JUN 2015	2015-07-01	1	0	2219	1	14	4	0	1		1	724
091	091_11	34	22	1	31	JAN 2009	2015-07-01	78	0	89	4	6	5	1	1	1	22	1
091	091_12	46	36	1	28	JUN 2004	2015-07-01	133	1	2	36	39	2	1	1	0	3	79
074	074_1			1		2000	2015-12-01	185	0	240	4			1	1
074	074_2	34	28	1	25	MAY 2006	2015-12-01	115	0			11	5	0	1
074	074_3	38	35	1	55	MAR 7 2008	2015-12-01	93	0	1271	1	17	4	0	1
074	074_4	1		1	19	OCT 11 2015	2015-12-01	2	0					0	0
074	074_5	13	9	1	14	APR 2009	2015-12-01	80	0	82	7	6	5	1	1
074	074_6	38	32	1	14	FEB 2010	2015-12-01	70	0	59	9	16	4	1	1
074	074_7			0		2010	2015-12-01	65	0					0	0
074	074_8	48	45	1	21	SEP 2002	2015-12-01	159	0	117	6	35	3	1	1
074	074_9			1		2006	2015-12-01	113	0					0	0
074	074_10			0		2005	2015-12-01	125	0					0	0
074	074_11	39	36	1	12	APR 2001	2015-12-01	176	0	30	12	62	2	1	1
074	074_12	92	88	1	50	JUL 2003	2015-12-01	149	1	1	86	7	5	1	1
074	074_13	2		1	24	2015	2015-12-01	5	0					0	0
074	074_14			1		2014	2015-12-01	17	0					0	0
074	074_15	4		1	36	MAY 2015	2015-12-01	7	0			20	3	0	1
074	074_16	15	10	1	10	OCT 2012	2015-12-01	38	0	197	4	28	3	1	1
074	074_17			1		2004	2015-12-01	137	0	2411	1			0	0
074	074_18	36	34	1	18	MAR 1996	2015-12-01	237	0	683	2	36	3	1	1
074	074_19			1		2011	2015-12-01	53	0	3816	1			0	0
074	074_20	85	76	1	25	FEB 2005	2015-12-01	130	1	2	75	4	6	1	1
074	074_21	15	9	1	26	JAN 2012	2015-12-01	47	0	3900	1			0	0
074	074_22	70	66	1	23	APR 2001	2015-12-01	176	0	12	20	3	6	1	1
074	074_23			0		2014	2015-12-01	17	0					0	0
074	074_24	42	42	1	12	sep 1998	2015-12-01	207	0	26	14	9	5	1	1
413	413_1	58	48	1	10	FEB 2012	2016-01-01	47	0	233	8	164	2	1	1	0
413	413_2	53	45	1	20	APR 2010	2016-01-01	69	0	26	28	5	13	1	1	0	1	276
413	413_3			1		2008	2016-01-01	90	0	11	45			1	1
413	413_4	15	7	1	10	MAR 2012	2016-01-01	46	0	468	5	87	4	1	1		1	113
413	413_5	143	134	1	34	JUL 2005	2016-01-01	126	1	1	132	14	10	1	1	0	1	286
413	413_6	60	55	1	20	AUG 2009	2016-01-01	77	0	29	26	13	11	1	1	0	1	242
413	413_7	40	30	1	22	JUN 2012	2016-01-01	43	0	48	22	9	13	1	1	0	2	77
413	413_8	197	130	1	45	OCT 18 2012	2016-01-01	39	1	2	134	16	9	1	1	0	14	1
413	413_9	3		1	16	MAY 2015	2016-01-01	8	0			55	5	0	1
413	413_10	103	87	1	35	AUG 2009	2016-01-01	77	0	10	46	7	13	1	1	0	5	17
413	413_11	37	36	1	7	JAN 2009	2016-01-01	84	0	31	26	18	9	1	1	0	1	243
413	413_12	103	99	1	10	SEP 2006	2016-01-01	112	0	3	63	6	13	1	1	0
413	413_13			1		2013	2016-01-01	30	0	1281	2			0	0		1	289
413	413_14	94	80	1	22	JAN 1 2010	2016-01-01	72	0	14	40	2	15	1	1	0	2	74
413	413_15	34	28	1	32	APR 2012	2016-01-01	45	0	109	13	23	8	1	1	0	2	78
413	413_16	10	8	1	17	NOV 2011	2016-01-01	50	0	450	5	19	8	1	1
413	413_17	34	12	1	38	JAN 2015	2016-01-01	12	0	132	11	4	13	1	1	1	13	2
413	413_18	4	3	1	17	Oct 2013	2016-01-01	27	0	2194	1	11	12	0	1
413	413_19	21	15	1	6	APR 2010	2016-01-01	69	0	145	11	57	5	1	1	0
413	413_20	28	17	1	15	SEP 2011	2016-01-01	52	0	279	7	36	6	1	1	0	1	115
413	413_21	102	97	1	17	FEB 2006	2016-01-01	119	0	4	63	12	11	1	1	0	1	277
413	413_22	23	18	1	29	MAR 2012	2016-01-01	46	0	189	9	17	9	1	1	0	1	378
413	413_23	16	10	1	25	AUG 2014	2016-01-01	17	0	895	3	67	4	1	1	1	12	3
404	404_1	7	5	1	23	OCT 2014	2015-09-01	11	0	16	4	21	2	1	1		5	4
404	404_2	2		1	14	AUG 2015	2015-09-01	1	0			2	4	0	1
404	404_3			1		2014	2015-09-01	14	0					0	0
404	404_4	11	8	1	24	SEP 2012	2015-09-01	36	0	36	3			1	1		8	1
404	404_5	19	11	1	25	DEC 2012	2015-09-01	33	1	2	11	14	3	1	1	1	4	6
404	404_6	14	11	1	23	FEB 2012	2015-09-01	43	1	1	11	7	3	1	1	1	3	27
404	404_7	3		1	28	JUN 2015	2015-09-01	3	0			15	3	0	1
404	404_8	5	1	1	24	APR 2015	2015-09-01	5	0			16	3	0	1
404	404_9	8		1	28	SEP 2015	2015-09-01	0	0					0	0
404	404_10	5	4	1	26	JUL 2014	2015-09-01	14	0	42	3			1	1		3	24
104	104_1	18	6	1	26	FEB 2014	2015-04-01	14	0	656	2	5	3	1	1
104	104_2	5		1	45	MAR 2014	2015-04-01	13	0			7	3	0	1
104	104_3	113	87	1	39	AUG 2005	2015-04-01	116	1	1	86	12	3	1	1
104	104_4	54	35	1	39	JUN 15 2012	2015-04-01	34	0	25	12	13	3	1	1
104	104_5	65	60	1	30	FEB 1998	2015-04-01	206	1	2	60	14	3	1	1
026	026_1	40	38	1	5	MAR 1988	2015-08-01	329	0	14	24	15	5	1	1
026	026_2	3	2	1	25	1979	2015-08-01	433	0	3105	2			1	1
026	026_3	55	52	1	13	DEC 1998	2015-08-01	200	0	5	35	16	5	1	1
026	026_4	11	10	1	10	AUG 2005	2015-08-01	120	0	1136	4			1	1
026	026_5	28	26	1	12	SEP 2000	2015-08-01	179	0	41	17			1	1
026	026_6	17	14	1	25	JUN 2005	2015-08-01	122	0	180	9	11	6	1	1
026	026_7	19	18	1	0	MAR 1988	2015-08-01	329	0	139	10	44	3	1	1
026	026_8	2	1	1	24	2004	2015-08-01	133	0	3155	1	48	3	0	1
026	026_9	2	1	1	5	SEP 2002	2015-08-01	155	0	3253	1			0	0
026	026_10	74	65	1	31	NOV 1995	2015-08-01	237	0	21	20	12	6	1	1
026	026_11	14	13	1	11	MAR 1991	2015-08-01	293	0	167	9	34	4	1	1
026	026_12	85	83	1	50	1978	2015-08-01	445	1	2	83	33	4	1	1
026	026_13	21	17	1	56	JAN 2007	2015-08-01	103	0	4885	1			0	0
026	026_14			1		2008	2015-08-01	85	0					0	0
026	026_15			1		1991	2015-08-01	289	0	156	10			1	1
026	026_16			1		1995	2015-08-01	241	0	166	9			1	1
026	026_17			0		2006	2015-08-01	109	0	1170	3			1	1
026	026_18			0		2000	2015-08-01	181	0	3071	2			1	1
026	026_19	98	89	1	15	DEC 2000	2015-08-01	176	1	1	86	13	6	1	1
026	026_20			1		1994	2015-08-01	253	0	4899	1			0	0
026	026_21	79	77	1	10	APR 1998	2015-08-01	208	0	3	40	7	7	1	1
026	026_22			1		1999	2015-08-01	193	0	1286	3			1	1
304	304_1	79	56	1	43	DEC 2011	2015-09-30	45	0	300	6	13	2	1	1
304	304_2	121	117	1	25	sep 1996	2015-09-30	228	1	1	117	7	3	1	1
304	304_3			1		2012	2015-09-30	38	0	774	3			1	1
304	304_4	95	84	1	31	NOV 2005	2015-09-30	118	1	3	84	2	3	1	1
304	304_5	8	3	1	29	JAN 2012	2015-09-30	44	0	948	2	20	2	1	1
341	341_1	15	8	1	57	AUG 2011	2015-02-13	42	0	210	6	39	5	1	1		4	93
341	341_2	7	4	1	47	MAY 2013	2015-02-13	21	0	1342	1	18	8	0	1		1	237
341	341_3	67	51	1	28	SEP 2007	2015-02-13	89	0	26	35	8	10	1	1	0	11	9
341	341_4	29	18	1	26	2009	2015-02-13	67	0	94	13	77	3	1	1	1	18	2
341	341_5	7		1	26	JAN 2015	2015-02-13	1	0			25	6	0	1
341	341_6	44	29	1	19	JAN 15 2008	2015-02-13	85	0	40	25	43	5	1	1	0	9	22
341	341_7	79	56	1	40	MAR 15 2008	2015-02-13	83	1	7	55	11	9	1	1	0	14	4
341	341_8	30	22	1	24	NOV 25 2009	2015-02-13	63	0	78	15	107	3	1	1	0	9	19
341	341_9	60	29	1	33	JAN 2012	2015-02-13	37	0	51	19	23	7	1	1	0	8	32
341	341_10	21	9	1	30	MAR 2013	2015-02-13	23	0	377	3	57	4	1	1		4	80
341	341_11	15	7	1	35	MAR 2013	2015-02-13	23	0	404	3	62	4	1	1		1	256
341	341_12	11	2	1	31	SEP 2014	2015-02-13	5	0	934	2	59	4	1	1
341	341_13	189	160	1	27	JUL 2002	2015-02-13	151	1	1	166	1	12	1	1	0	17	3
341	341_14	8	6	1	38	JUL 2011	2015-02-13	43	0	901	2			1	1		1	978
341	341_15	58	50	1	31	OCT 2002	2015-02-13	148	0	24	35	16	8	1	1	0	11	8
341	341_16	12	2	1	55	JAN 2013	2015-02-13	25	0	3118	1	9	10	0	1		1	692
341	341_17	16	12	1	46	JUL 2012	2015-02-13	31	0	212	6	52	5	1	1	1	13	5
341	341_18	53	45	1	32	NOV 2006	2015-02-13	99	0	22	36	67	4	1	1	0	9	20
337	337_1	17	11	1	37	FEB 2012	2015-08-01	42	0	9	7	12	4	1	1	1	11	2
337	337_2	8	3	1	89	2013	2015-08-01	25	0	764	1	9	5	0	1		2	54
337	337_3	23	20	1	42	AUG 2006	2015-08-01	108	1	2	17	6	6	1	1	0	5	8
337	337_4	19	15	1	73	NOV 2007	2015-08-01	93	0	7	7	24	3	1	1	1	14	1
337	337_5	23	17	1	43	JAN 2010	2015-08-01	67	1	1	19	8	5	1	1	0	8	3
337	337_6	13	6	1	37	FEB 2014	2015-08-01	18	0	39	3	7	6	1	1		2	61
337	337_7	4	3	1	42	JUL 2011	2015-08-01	49	0	57	3	42	2	1	1		3	42
337	337_8	13	6	1	18	JUN 2011	2015-08-01	50	0	18	5	16	3	1	1		5	9
337	337_9	14	9	1	15	2011	2015-08-01	49	0	35	3	17	3	1	1		3	18
337	337_10	9	4	1	5	Oct 2012	2015-08-01	34	0	1496	1	43	2	0	1		2	143
120	120_1			0		2013	2014-12-31	17	0					0	0
120	120_2	24	13	1	19	SEP 4 2012	2014-12-31	27	0	147	3			1	1
120	120_3	74	59	1	30	JUN 2008	2014-12-31	78	1	1	59	3	3	1	1
120	120_4	29	19	1	33	DEC 2009	2014-12-31	60	0	32	8			1	1
120	120_5	30	5	1	25	MAR 2014	2014-12-31	9	0	658	2	13	2	1	1
120	120_6			0			2014-12-31	0	0			0	2	0	1
120	120_7	37	18	1	43	NOV 2012	2014-12-31	25	0	61	6	18	2	1	1
120	120_8	44	21	1	41	JAN 2011	2014-12-31	47	1	6	21			1	1
282	282_1			0		2014	2015-06-30	11	0					0	0
282	282_2	23	4	1	29	JUL 2014	2015-06-30	11	0	24	3			1	1
282	282_3			1		2010	2015-06-30	59	0					0	0
282	282_4	9	1	1	30	MAY 2014	2015-06-30	13	0					0	0
282	282_5	18	7	1	27	2013	2015-06-30	23	1	7	7			1	1
282	282_6			1		2012	2015-06-30	35	0					0	0
282	282_7	35	6	1	22	JUL 2014	2015-06-30	11	1	10	6			1	1
282	282_8	10	1	1	32	JUN 28 2014	2015-06-30	12	0					0	0
297	297_1	34	7	1	39	JUL 2013	2015-01-12	18	0	121	3	7	3	1	1
297	297_2	43	18	1	35	MAR 2012	2015-01-12	34	1	3	18	13	3	1	1
297	297_3	6		1	19	2014	2015-01-12	6	0			3	4	0	1
297	297_4	44	16	1	18	JAN 2013	2015-01-12	24	0	12	8	9	3	1	1
297	297_5	72	38	1	28	AUG 2010	2015-01-12	53	1	1	37	12	3	1	1
297	297_6	9	1	1	26	OCT 2014	2015-01-12	3	0	549	1			0	0
470	470_1	6		1	63	DEC 10 2014	2015-03-01	3	0					0	0
470	470_2	15	6	1	39	may 2012	2015-03-01	34	0			434	2	0	1
470	470_3			0		2011	2015-03-01	44	0					0	0
470	470_4	13	1	1	38	DEC 2012	2015-03-01	27	0	33966	1	107	3	0	1
470	470_5	4	1	1	37	JUL 2012	2015-03-01	32	0			50	4	0	1
470	470_6	57	14	1	33	APR 2013	2015-03-01	23	0	27128	1			0	0
470	470_7	14	6	1	28	SEP 2012	2015-03-01	30	0					0	0
470	470_8	153	119	1	29	FEB 2004	2015-03-01	133	0	33	65	216	2	1	1
470	470_9	47	27	1	27	DEC 13 2010	2015-03-01	51	0	20946	1			0	0
470	470_10	38	14	1	30	OCT 2013	2015-03-01	17	0	24521	1			0	0
470	470_11	10	2	1	41	JUN 2014	2015-03-01	9	0					0	0
470	470_12	263	214	1	49	MAR 2008	2015-03-01	84	1	3	221	181	2	1	1
470	470_13			1		2013	2015-03-01	20	0					0	0
470	470_14	35	17	1	32	MAR 2012	2015-03-01	36	0	24782	1			0	0
470	470_15	97	91	1	45	MAY 2001	2015-03-01	166	0	62	41	245	2	1	1
470	470_16	188	155	1	32	MAY 2005	2015-03-01	118	0	157	27	191	2	1	1
470	470_17	110	81	1	69	SEP 2006	2015-03-01	102	0	556	12	325	2	1	1
470	470_18	53	22	1	33	MAY 2011	2015-03-01	46	0	4231	3			0	0
470	470_19	17	3	1	40	FEB 2013	2015-03-01	25	0			418	2	0	1
470	470_20	35	22	1	38	OCT 2011	2015-03-01	41	0	2307	5	415	2	0	1
470	470_21	59	42	1	60	SEP 18 2009	2015-03-01	66	0	345	16			1	1
470	470_22	55	47	1	47	JUL 2006	2015-03-01	104	0	219	22	293	2	1	1
470	470_23	56	52	1	34	APR 2005	2015-03-01	119	0	310	17			1	1
470	470_24	12	5	1	40	MAY 2014	2015-03-01	10	0					0	0
470	470_25	5		1	47	SEP 10 2014	2015-03-01	6	0					0	0
470	470_26	48	16	1	45	NOV 2013	2015-03-01	16	0	7175	2	141	3	0	1
470	470_27	49	44	1	25	OCT 2006	2015-03-01	101	0	331	17			1	1
470	470_28	79	65	1	32	MAR 2008	2015-03-01	84	0	1369	7			0	0
470	470_29	96	67	1	21	OCT 2009	2015-03-01	65	0	1582	6			0	0
470	470_30	34	30	1	21	JUN 2008	2015-03-01	81	0	408	15			1	1
470	470_31	7		1	51	MAY 27 2014	2015-03-01	10	0			345	2	0	1
470	470_32	7	3	1	45	2012	2015-03-01	32	0					0	0
470	470_33	44	26	1	53	SEP 2012	2015-03-01	30	0	4560	3	395	2	0	1
470	470_34	5		1	34	MAR 20 2014	2015-03-01	12	0					0	0
470	470_35	103	80	1	25	APR 2007	2015-03-01	95	0	447	14			1	1
470	470_36			0		2005	2015-03-01	116	0	6519	2			0	0
470	470_37	77	48	1	74	NOV 2010	2015-03-01	52	0	1923	6			0	0
470	470_38			1		2009	2015-03-01	68	0	1573	6	47	4	0	1
470	470_39	16	6	1	26	JAN 2013	2015-03-01	26	0			356	2	0	1
470	470_40	19	3	1	56	SEP 2012	2015-03-01	30	0					0	0
470	470_41			1		2013	2015-03-01	20	0					0	0
470	470_42	8	4	1	29	MAR 2013	2015-03-01	24	0					0	0
470	470_43	37	31	1	42	JUN 2009	2015-03-01	69	0	1278	7			0	0
470	470_44	67	37	1	56	OCT 13 2011	2015-03-01	41	0	4214	3	58	4	0	1
470	470_45	186	149	1	15	NOV 18 2006	2015-03-01	100	0	296	18			1	1
470	470_46	27	19	1	32	JUN 2010	2015-03-01	57	0	9245	2			0	0
470	470_47			1		2003	2015-03-01	140	0	32	65			1	1
470	470_48	1068	921	1	53	OCT 27 1999	2015-03-01	185	1	1	1008	1	15	1	1
470	470_49	66	41	1	62	NOV 2010	2015-03-01	52	0	1039	8	265	2	0	1
470	470_50	42	38	1	18	APR 2004	2015-03-01	131	0	682	11	126	3	0	1
470	470_51	108	94	1	60	JAN 2002	2015-03-01	158	0	212	22			1	1
470	470_52	80	66	1	46	APR 2008	2015-03-01	83	0	158	27			1	1
470	470_53	30	23	1	26	DEC 2007	2015-03-01	87	0	8365	2			0	0
470	470_54	83	64	1	47	OCT 2008	2015-03-01	77	0	427	15			1	1
470	470_55	94	74	1	38	APR 2009	2015-03-01	71	0	315	17			1	1
470	470_56	30	3	1	48	SEP 2014	2015-03-01	6	0					0	0
470	470_57	42	36	1	63	2008	2015-03-01	80	0	1286	7			0	0
470	470_58	110	59	1	45	AUG 2011	2015-03-01	43	0	1037	8	16	6	0	1
470	470_59	34	19	1	48	NOV 2011	2015-03-01	40	0					0	0
470	470_60	19	14	1	26	DEC 2008	2015-03-01	75	0	1288	7			0	0
470	470_61	12	8	1	34	DEC 2010	2015-03-01	51	0	18580	1	320	2	0	1
470	470_62			1		2013	2015-03-01	20	0					0	0
470	470_63			0		2014	2015-03-01	8	0					0	0
470	470_64	11	2	1	33	JUN 2014	2015-03-01	9	0					0	0
470	470_65	20	11	1	38	JUN 2011	2015-03-01	45	0	7861	2			0	0
470	470_66	58	19	1	39	JUN 26 2012	2015-03-01	33	0	19609	1			0	0
470	470_67	23	14	1	39	AUG 2012	2015-03-01	31	0	5894	2			0	0
055	055_1			0		2010	2015-04-01	57	0					0	0
055	055_2	19	9	1	57	JAN 2012	2015-04-01	39	0					0	0
055	055_3	26	17	1	33	OCT 2010	2015-04-01	54	0					0	0
055	055_4	20	14	1	12	AUG 2010	2015-04-01	56	0					0	0
055	055_5	52	46	1	26	JUN 2004	2015-04-01	130	0					0	0
055	055_6			0		2011	2015-04-01	45	0					0	0
055	055_7	8	2	1	39	NOV 2014	2015-04-01	5	0					0	0
055	055_8	37	29	1	42	2005	2015-04-01	117	0					0	0
055	055_9	21	12	1	59	AUG 2009	2015-04-01	68	0					0	0
055	055_10	22	17	1	38	sep 2006	2015-04-01	103	0	3694	1			0	0
055	055_11	44	35	1	37	AUG 2006	2015-04-01	104	0	1755	1			0	0
055	055_12	38	32	1	26	JUN 2004	2015-04-01	130	0	570	3			0	0
055	055_13			1		2006	2015-04-01	105	0					0	0
055	055_14	251	187	1	40	DEC 2006	2015-04-01	100	1	1	196			1	1
055	055_15			1		2003	2015-04-01	141	0	7644	1			0	0
055	055_16	62	52	1	27	JUN 2007	2015-04-01	94	0	243	5			1	1
055	055_17	14	6	1	25	SEP 2010	2015-04-01	55	0	1767	1			0	0
055	055_18	96	76	1	35	MAY 1 2007	2015-04-01	95	0	1497	2			0	0
055	055_19	56	48	1	41	AUG 2005	2015-04-01	116	0					0	0
055	055_20	57	27	1	27	JAN 2012	2015-04-01	39	0					0	0
055	055_21	187	122	1	72	AUG 2008	2015-04-01	80	0					0	0
055	055_22	30	24	1	20	JAN 2004	2015-04-01	135	0					0	0
055	055_23	131	110	1	26	MAR 2003	2015-04-01	145	0	719	3			0	0
055	055_24			1		2004	2015-04-01	129	0	125	8			1	1
055	055_25	148	123	1	34	APR 2003	2015-04-01	144	0	124	8			1	1
055	055_26	45	37	1	28	APR 2006	2015-04-01	108	0	574	3			0	0
055	055_27	18	4	1	47	JUL 2013	2015-04-01	21	0					0	0
055	055_28	3	2	1	29	JAN 2012	2015-04-01	39	0					0	0
055	055_29	22	18	1	46	MAR 2008	2015-04-01	85	0					0	0
055	055_30	21	17	1	16	OCT 2006	2015-04-01	102	0	373	4			1	1
055	055_31	154	98	1	25	NOV 2009	2015-04-01	65	0	1772	1			0	0
055	055_32	13	10	1	35	NOV 2010	2015-04-01	53	0					0	0
055	055_33	19	11	1	31	JUN 2011	2015-04-01	46	0					0	0
055	055_34	14	6	1	33	APR 2013	2015-04-01	24	0					0	0
055	055_35	32	26	1	26	JUN 2004	2015-04-01	130	0					0	0
055	055_36	171	128	1	24	APR 22 2006	2015-04-01	108	1	2	133			1	1
055	055_37	72	42	1	48	SEP 2010	2015-04-01	55	0	486	3			0	0
055	055_38	105	90	1	22	JAN 1 2005	2015-04-01	123	0	984	2			0	0
055	055_39			1		2005	2015-04-01	117	0					0	0
055	055_40	35	31	1	35	FEB 2006	2015-04-01	110	0	1424	2			0	0
055	055_41	2		1	42	FEB 25 2015	2015-04-01	2	0					0	0
055	055_42	92	72	1	37	MAR 2007	2015-04-01	97	0	197	6			1	1
052	052_1	3	2	1	6	MAY 2007	2015-08-17	99	0	1043	2			1	1
052	052_2			0		1996	2015-08-17	229	0	143	7			1	1
052	052_3	38	36	1	26	MAR 1996	2015-08-17	233	0	18	28	7	14	1	1
052	052_4	162	148	1	12	JUN 1994	2015-08-17	254	1	1	147	3	16	1	1
052	052_5	28	19	1	13	APR 11 2011	2015-08-17	52	0	324	5	215	2	1	1
052	052_6	9	6	1	15	JUN 2013	2015-08-17	26	0			128	3	0	1
052	052_7	5	1	1	28	MAR 2015	2015-08-17	5	0	7454	1	78	5	0	1
052	052_8	32	28	1	17	APR 2004	2015-08-17	136	0	45	15	26	10	1	1
052	052_9	6	5	1	16	MAR 2011	2015-08-17	53	0	6159	1			0	0
052	052_10	16		1	57	OCT 2015	2015-08-17	0	0			132	3	0	1
052	052_11	35	35	1	15	MAY 1987	2015-08-17	339	0	29	21	42	8	1	1
052	052_12	28	24	1	44	AUG 2011	2015-08-17	48	0	7043	1			0	0
052	052_13	5	5	0	19	MAR 1998	2015-08-17	209	0	6272	1	45	8	0	1
052	052_14	18	14	1	14	MAY 2007	2015-08-17	99	0	99	9	39	8	1	1
052	052_15			1		2004	2015-08-17	133	0	74	11			1	1
052	052_16	20	18	1	14	JUN 29 1990	2015-08-17	302	0	95	9	41	8	1	1
052	052_17	11		1	17	JUL 8 2015	2015-08-17	1	0			241	2	0	1
052	052_18	2	2	1	16	OCT 2010	2015-08-17	58	0			112	4	0	1
052	052_19	94	66	1	3	APR 25 2013	2015-08-17	28	0	87	9			1	1
052	052_20	7	6	1	2	MAR 2006	2015-08-17	113	0	603	3	185	2	1	1
052	052_21	18	13	1	31	SEP 1992	2015-08-17	275	0	263	5	91	5	1	1
052	052_22	13	12	1	9	nov 2001	2015-08-17	165	0	153	6	191	2	1	1
052	052_23	6	6	1	15	2012	2015-08-17	37	0	4538	1	233	2	0	1
052	052_24	11	6	1	13	AUG 2012	2015-08-17	36	0					0	0
052	052_25	6	4	1	38	MAY 2014	2015-08-17	15	0	3206	1			0	0
052	052_26	23	22	1	35	2002	2015-08-17	157	0	39	17	65	6	1	1
052	052_27	9	6	1	13	MAR 2011	2015-08-17	53	0			80	5	0	1
052	052_28	27	24	1	11	SEP 2005	2015-08-17	119	0	73	11	27	10	1	1
052	052_29	2	1	0	12	APR 1999	2015-08-17	196	0			291	2	0	1
052	052_30	6	4	1	5	OCT 2012	2015-08-17	34	0			126	4	0	1
052	052_31	95	80	1	18	AUG 2003	2015-08-17	144	0	7	43	21	11	1	1
052	052_32			0		2015	2015-08-17	1	0					0	0
052	052_33	1		1	11	DEC 2014	2015-08-17	8	0					0	0
052	052_34	52	49	1	21	1998	2015-08-17	205	0	26	23	62	7	1	1
052	052_35	11	4	1	28	JUL 2013	2015-08-17	25	0			15	12	0	1
052	052_36	9	3	1	20	AUG 2014	2015-08-17	12	0			32	9	0	1
052	052_37	6	6	1	4	DEC 2009	2015-08-17	68	0	6161	1			0	0
052	052_38	3	2	1	34	2009	2015-08-17	73	0	7462	1	30	10	0	1
052	052_39	66	61	1	12	NOV 1992	2015-08-17	273	0	4	51	10	13	1	1
052	052_40	4		1	36	JAN 2 2016	2015-08-17	0	0			4	15	0	1
052	052_41	41	35	1	28	MAR 2003	2015-08-17	149	0	27	23	58	7	1	1
052	052_42	100	91	1	14	MAR 1998	2015-08-17	209	1	2	90	6	14	1	1
052	052_43	66	63	1	29	APR 1989	2015-08-17	316	0	12	37	20	11	1	1
052	052_44	54	49	1	8	1990	2015-08-17	301	0	9	39	44	8	1	1
052	052_45	48	6	1	5	APR 9 2015	2015-08-17	4	0			281	2	0	1
052	052_46	55	50	1	3	FEB 1990	2015-08-17	306	0	11	38	19	11	1	1
052	052_47	7	4	1	12	AUG 2011	2015-08-17	48	0	870	2	72	6	1	1
052	052_48	25	23	1	10	JUL 1992	2015-08-17	277	0	57	12	69	6	1	1
052	052_49			0		2009	2015-08-17	73	0					0	0
052	052_50	9	5	1	19	may 2013	2015-08-17	27	0			125	4	0	1
052	052_51	15	10	1	7	DEC 1999	2015-08-17	188	0	460	4	183	2	1	1
052	052_52	61	46	1	22	JUL 2009	2015-08-17	73	0	56	12	37	9	1	1
052	052_53			0		2013	2015-08-17	25	0	7151	1			0	0
052	052_54			1		1989	2015-08-17	313	0	521	3			1	1
052	052_55	2		1	22	DEC 1999	2015-08-17	188	0			77	6	0	1
052	052_56	2		1	48	JUL 2015	2015-08-17	1	0			55	7	0	1
052	052_57	5	4	1	6	OCT 2006	2015-08-17	106	0	777	3	66	6	1	1
052	052_58	5	3	1	10	JUL 2003	2015-08-17	145	0	2411	1	98	4	0	1
052	052_59	5	1	1	19	2014	2015-08-17	13	0			301	2	0	1
052	052_60	13	6	1	11	MAY 2014	2015-08-17	15	0			258	2	0	1
052	052_61	22	19	1	10	NOV 9 1990	2015-08-17	297	0	184	6	94	5	1	1
052	052_62	5	2	1	14	MAY 2013	2015-08-17	27	0			235	2	0	1
052	052_63			0		1995	2015-08-17	241	0	24	25			1	1
052	052_64	97	70	1	5	APR 25 2013	2015-08-17	28	0	86	9			1	1
052	052_65	32	24	1	27	FEB 2010	2015-08-17	66	0	187	6	8	14	1	1
052	052_66	6	3	1	50	NOV 2014	2015-08-17	9	0	7455	1	48	8	0	1
052	052_67	7	4	1	10	MAY 2001	2015-08-17	171	0			129	3	0	1
052	052_68	5	1	1	22	2015	2015-08-17	1	0			294	2	0	1
254	254_1	23	17	1	23	DEC 2009	2016-02-24	74	0	629	3			1	1	0	3	102
254	254_2	45	42	1	25	FEB 1994	2016-02-24	264	0	126	10	141	3	1	1	0	1	734
254	254_3	31	29	1	29	AUG 1999	2016-02-24	198	0	74	15	67	5	1	1	0	1	777
254	254_4	18	17	1	22	MAR 1996	2016-02-24	239	0	298	5	70	4	1	1	0	2	185
254	254_5	28	24	1	13	APR 2010	2016-02-24	70	0	826	2	35	6	1	1	0	5	12
254	254_6	33	32	1	9	JUL 1992	2016-02-24	283	0	61	17	157	2	1	1	0	1	569
254	254_7	34	31	1	12	MAR 1996	2016-02-24	239	0	80	14	257	2	1	1	0
254	254_8	30	29	1	14	OCT 1991	2016-02-24	292	0	45	22	155	3	1	1	0
254	254_9	10	6	1	20	JAN 2004	2016-02-24	145	0	501	4	45	5	1	1		3	133
254	254_10	29	25	1	22	MAY 2005	2016-02-24	129	0	571	3			1	1	0	1	721
254	254_11	49	45	1	41	OCT 25 2001	2016-02-24	172	0	62	17	20	7	1	1	0	4	19
254	254_12	29	25	1	38	OCT 2003	2016-02-24	148	0	230	7	12	8	1	1	0	6	8
254	254_13	17	13	1	30	may 2007	2016-02-24	105	0	442	4	111	3	1	1	1	14	1
254	254_14			1		2014	2016-02-24	19	0					0	0
254	254_15	23	17	1	27	MAY 2009	2016-02-24	81	0	301	5	113	3	1	1	0	3	145
254	254_16	82	78	1	24	may 1995	2016-02-24	249	0	5	49	9	8	1	1	0	6	9
254	254_17	14	10	1	17	2010	2016-02-24	67	0	1777	1	53	5	0	1	1	10	2
254	254_18	58	53	1	27	APR 2004	2016-02-24	142	0	39	23	33	6	1	1	0	1	785
254	254_19	35	32	1	21	MAY 1999	2016-02-24	201	0	169	8	10	8	1	1	0
254	254_20	14		1	16	2015	2016-02-24	7	0			83	4	0	1
254	254_21	39	36	1	22	OCT 2007	2016-02-24	100	0	140	10	19	7	1	1	0	6	7
254	254_22	4	2	1	19	oct 2012	2016-02-24	40	0	884	2	108	3	1	1
254	254_23	39	38	1	20	sep 1995	2016-02-24	245	0	95	12	27	6	1	1	0
254	254_24	25	20	1	32	SEP 2011	2016-02-24	53	0			55	5	0	1	0	4	40
254	254_25	18	16	1	18	JAN 1998	2016-02-24	217	0	227	7	75	4	1	1	0
254	254_26	120	116	1	21	JUN 1993	2016-02-24	272	1	2	118	5	9	1	1	0	3	146
254	254_27	19	18	1	18	SEP 1991	2016-02-24	293	0	268	6			1	1	0
254	254_28	9	4	1	34	JUN 2012	2016-02-24	44	0			2	11	0	1
254	254_29	4	2	1	27	JAN 2008	2016-02-24	97	0	3035	1	40	6	0	1
254	254_30	6	2	1	11	JUL 2012	2016-02-24	43	0			214	2	0	1
254	254_31	129	123	1	13	NOV 1994	2016-02-24	255	1	1	123	3	11	1	1	0	6	6
254	254_32	28	26	1	15	nov 1998	2016-02-24	207	0	93	12	64	5	1	1	0
383	383_1	66	58	1	24	JUL 2006	2015-12-01	113	1	1	58	5	6	1	1	0	10	4
383	383_2	4	3	1	39	APR 2013	2015-12-01	32	0			3	8	0	1
383	383_3	17	14	1	21	SEP 2008	2015-12-01	87	0	52	10	57	3	1	1	0	2	111
383	383_4	10	7	1	24	JAN 2011	2015-12-01	59	0	310	3	16	5	1	1		1	666
383	383_5	44	40	1	36	DEC 2006	2015-12-01	108	0	5	28	22	4	1	1	0	8	9
383	383_6	44	32	1	30	JAN 2011	2015-12-01	59	0	21	15	20	5	1	1	0	4	32
383	383_7	20	13	1	36	FEB 2013	2015-12-01	34	0	126	5	2	8	1	1	0	1	667
383	383_8	47	42	1	36	NOV 2007	2015-12-01	97	0	34	12	38	3	1	1	0	4	31
383	383_9	12	10	1	22	MAY 1996	2015-12-01	235	0	518	2	82	2	1	1	1	10	3
383	383_10	8	2	1	42	JUN 19 2015	2015-12-01	6	0			34	4	0	1
383	383_11	16	15	1	34	2007	2015-12-01	101	0	24	14	23	4	1	1	0	1	660
383	383_12	14	12	1	27	NOV 2009	2015-12-01	73	0	36	11	15	5	1	1	1	12	2
383	383_13	66	52	1	9	JUL 2008	2015-12-01	89	1	2	52	7	6	1	1	0	12	1
383	383_14	5		1	28	MAR 2015	2015-12-01	9	0			37	3	0	1
383	383_15	10	3	1	45	MAY 15 2014	2015-12-01	19	0	639	2	17	5	1	1
437	437_1	16	12	1	34	MAY 2010	2015-06-06	61	0	2824	1	65	6	0	1
437	437_2	23	22	1	23	DEC 2004	2015-06-06	126	0	195	9	190	3	1	1
437	437_3	44	40	1	27	MAR 2003	2015-06-06	147	0	114	14	100	5	1	1
437	437_4	70	69	1	14	SEP 1992	2015-06-06	273	0	19	42	60	6	1	1
437	437_5	130	119	1	21	JAN 1999	2015-06-06	197	0	10	49	8	12	1	1
437	437_6	125	122	1	26	JAN 1991	2015-06-06	293	1	2	122	12	10	1	1
437	437_7	143	136	1	29	MAY 3 1997	2015-06-06	217	1	1	136	23	9	1	1
437	437_8	103	99	1	27	FEB 2001	2015-06-06	172	0	28	35	11	11	1	1
437	437_9	82	78	1	14	APR 2002	2015-06-06	158	0	41	31	114	4	1	1
437	437_10	46	43	1	42	AUG 1997	2015-06-06	214	0	185	10	28	8	1	1
437	437_11	2	1	1	25	SEP 2013	2015-06-06	21	0	1820	1	62	6	0	1
437	437_12			0		2004	2015-06-06	131	0	3152	1	207	3	0	1
437	437_13	108	106	1	15	NOV 1990	2015-06-06	295	0	6	56	21	9	1	1
437	437_14	20	19	1	17	JAN 2002	2015-06-06	161	0	118	14	141	4	1	1
437	437_15	72	70	1	27	MAR 1988	2015-06-06	327	0	39	31	119	4	1	1
437	437_16	82	81	1	47	JUL 1990	2015-06-06	299	0	16	44	61	6	1	1
437	437_17	64	60	1	23	MAY 1999	2015-06-06	193	0	15	44	24	9	1	1
437	437_18	61	57	1	25	SEP 2002	2015-06-06	153	0	71	21	105	5	1	1
437	437_19	26	24	1	27	DEC 2003	2015-06-06	138	0	207	9	81	5	1	1
437	437_20	6	4	1	17	MAY 14 2012	2015-06-06	37	0	1827	1			0	0
437	437_21	46	44	1	20	FEB 1996	2015-06-06	232	0	54	26	22	9	1	1
437	437_22	51	47	1	25	MAY 2006	2015-06-06	109	0	115	14	51	6	1	1
437	437_23	23	22	1	16	nov 1991	2015-06-06	283	0	126	14	230	3	1	1
437	437_24	31	29	1	28	OCT 2003	2015-06-06	140	0	258	7	63	6	1	1
437	437_25	21	20	1	34	JAN 2004	2015-06-06	137	0	379	5			1	1
437	437_26	11	10	1	0	JUL 1991	2015-06-06	287	0	205	9			1	1
437	437_27	7	5	1	35	OCT 2009	2015-06-06	68	0	1835	1	144	4	0	1
437	437_28	62	61	1	16	may 1991	2015-06-06	289	0	26	36	45	7	1	1
408	408_1	10	7	1	36	OCT 2011	2015-05-01	43	0	2031	2			0	0
408	408_2			1		2014	2015-05-01	10	0					0	0
408	408_3	6		1	63	DEC 10 2014	2015-05-01	5	0			165	2	0	1
408	408_4	28	11	1	35	SEP 2011	2015-05-01	44	0	8913	1	93	3	0	1
408	408_5	6	3	1	42	JUL 2009	2015-05-01	70	0					0	0
408	408_6			1		2009	2015-05-01	70	0	11494	1			0	0
408	408_7	117	84	1	50	JUN 2009	2015-05-01	71	0	188	9	147	2	1	1
408	408_8	17	6	1	60	MAY 2014	2015-05-01	12	0	5109	1	6	6	0	1
408	408_9	14	2	1	63	MAY 3 2014	2015-05-01	12	0					0	0
408	408_10	51	26	1	87	DEC 2011	2015-05-01	41	0	322	7	5	7	1	1
408	408_11	61	39	1	42	FEB 14 2011	2015-05-01	51	0	8907	1			0	0
408	408_12	6	5	0	41	APR 2009	2015-05-01	73	0	2003	2			0	0
408	408_13	13	10	1	38	DEC 2010	2015-05-01	53	0	3551	1			0	0
408	408_14	2	2	1	29	2012	2015-05-01	34	0					0	0
408	408_15	8	3	1	42	SEP 2014	2015-05-01	8	0					0	0
408	408_16	76	52	1	69	MAR 2011	2015-05-01	50	0	2011	2			0	0
408	408_17	30	18	1	53	DEC 6 2009	2015-05-01	65	0	300	7	31	4	1	1
408	408_18			0		2014	2015-05-01	10	0					0	0
408	408_19	34	17	0	96	MAR 2012	2015-05-01	38	0	1031	3			0	0
408	408_20	43	13	1	815	2013	2015-05-01	22	0	11185	1	23	4	0	1
408	408_21	23	12	0	40	OCT 2011	2015-05-01	43	0	1172	3			0	0
408	408_22	20	6	1	33	APR 2014	2015-05-01	13	0					0	0
408	408_23	65	49	1	41	FEB 2010	2015-05-01	63	0	716	4			1	1
408	408_24	22	19	1	40	NOV 2011	2015-05-01	42	0	4177	1			0	0
408	408_25	20	12	1	36	MAY 2010	2015-05-01	60	0	2116	2	207	2	0	1
408	408_26	5		1	47	SEP 10 2014	2015-05-01	8	0					0	0
408	408_27			0		2014	2015-05-01	10	0					0	0
408	408_28	35	25	1	71	FEB 2011	2015-05-01	51	0	3107	2			0	0
408	408_29			1		2010	2015-05-01	58	0					0	0
408	408_30			1		2007	2015-05-01	94	0					0	0
408	408_31	23	14	1	75	MAR 2013	2015-05-01	26	0	10930	1			0	0
408	408_32	14	9	1	34	AUG 2013	2015-05-01	21	0					0	0
408	408_33	138	119	1	48	JUL 2004	2015-05-01	130	0	54	18	40	4	1	1
408	408_34	28	15	1	35	2011	2015-05-01	46	0	3275	1			0	0
408	408_35	4	1	0	44	JUL 2014	2015-05-01	10	0					0	0
408	408_36	167	121	1	45	DEC 2008	2015-05-01	77	0	195	9			1	1
408	408_37	95	57	1	50	SEP 2009	2015-05-01	68	0					0	0
408	408_38	21	18	1	42	NOV 2011	2015-05-01	42	0	4130	1			0	0
408	408_39	178	84	1	57	SEP 2011	2015-05-01	44	0	65	16	21	4	1	1
408	408_40	41	10	1	87	JAN 2014	2015-05-01	16	0	7183	1	90	3	0	1
408	408_41	11	1	1	43	nov 2014	2015-05-01	6	0					0	0
408	408_42	24	7	1	455	2014	2015-05-01	10	0	12601	1			0	0
408	408_43	61	34	1	68	JUL 2011	2015-05-01	46	0	10689	1	122	2	0	1
408	408_44			1		2013	2015-05-01	22	0	10720	1			0	0
408	408_45	28	20	1	9	MAR 2008	2015-05-01	86	0	4071	1			0	0
408	408_46	20	14	1	10	FEB 2007	2015-05-01	99	0	11245	1			0	0
408	408_47	72	22	1	64	FEB 2013	2015-05-01	27	0	2084	2	128	2	0	1
408	408_48	77	53	1	38	APR 2009	2015-05-01	73	0	136	11	224	2	1	1
408	408_49	32	15	1	99	AUG 17 2013	2015-05-01	21	0					0	0
408	408_50	123	111	1	168	JAN 2005	2015-05-01	124	0	3870	1			0	0
408	408_51	7		1	108	JUL 2015	2015-05-01	0	0			0	3	0	1
408	408_52	7	6	1	42	mar 2011	2015-05-01	50	0					0	0
408	408_53	144	62	1	1	SEP 27 2012	2015-05-01	32	0	324	7	117	2	1	1
408	408_54	13	1	1	53	MAR 2015	2015-05-01	2	0					0	0
408	408_55	103	68	1	68	AUG 2009	2015-05-01	69	0	321	7	63	3	1	1
408	408_56	36	15	1	36	2013	2015-05-01	22	0					0	0
408	408_57	12	2	1	94	JAN 2015	2015-05-01	4	0	10629	1	1	9	0	1
408	408_58	71	37	1	69	APR 2013	2015-05-01	25	0	10652	1			0	0
408	408_59	12	6	1	63	JUN 2012	2015-05-01	35	0	2064	2	26	4	0	1
408	408_60	3	2	1	29	JUN 2012	2015-05-01	35	0					0	0
408	408_61	6	1	1	87	OCT 2014	2015-05-01	7	0					0	0
408	408_62	17	15	1	31	JUN 2010	2015-05-01	59	0	6985	1			0	0
408	408_63	175	141	1	118	2007	2015-05-01	94	1	2	141	3	8	1	1
408	408_64	12	7	1	60	SEP 2012	2015-05-01	32	0					0	0
408	408_65	14	8	1	36	DEC 2010	2015-05-01	53	0	3545	1			0	0
408	408_66	45	34	1	34	APR 2010	2015-05-01	61	0	3568	1			0	0
408	408_67			1		2014	2015-05-01	10	0			176	2	0	1
408	408_68			0		2014	2015-05-01	10	0					0	0
408	408_69	255	234	1	108	NOV 1998	2015-05-01	198	1	1	247	7	6	1	1
408	408_70	22	14	1	48	APR 3 2008	2015-05-01	85	0	494	5	30	4	1	1
408	408_71	33	26	0	57	SEP 2008	2015-05-01	80	0	396	6	221	2	1	1
408	408_72	372	282	1	132	OCT 6 2007	2015-05-01	91	0	4	66	135	2	1	1
408	408_73	44	24	1	58	SEP 2011	2015-05-01	44	0	551	5	14	5	1	1
408	408_74	44	26	1	70	OCT 2011	2015-05-01	43	0	3483	1			0	0
408	408_75	42	18	1	87	AUG 2012	2015-05-01	33	0					0	0
277	277_1	4	2	1	30	SEP 2013	2015-02-01	17	0	5731	1	47	3	0	1		1	637
277	277_2	27	12	1	42	APR 2012	2015-02-01	34	0	174	7			1	1	1	12	2
277	277_3	55	37	1	34	APR 2010	2015-02-01	58	0	58	17	21	5	1	1	0	5	23
277	277_4	48	35	1	22	AUG 1 2009	2015-02-01	66	0	64	15			1	1	0	5	24
277	277_5	7		1	29	DEC 1 2014	2015-02-01	2	0					0	0
277	277_6	17	7	1	27	FEB 2013	2015-02-01	24	0	503	3	51	3	1	1		3	69
277	277_7	96	42	1	32	SEP 10 2013	2015-02-01	17	0	11	41	104	2	1	1	0	9	7
277	277_8	13	9	1	22	SEP 2008	2015-02-01	77	0	279	5			1	1		2	112
277	277_9	90	69	1	30	SEP 2008	2015-02-01	77	1	23	34	24	5	1	1	0	2	123
277	277_10	10	6	1	34	JAN 2013	2015-02-01	25	0	504	3			1	1		2	89
277	277_11	31	10	1	18	JUN 2014	2015-02-01	8	0	125	9	128	2	1	1	1	10	6
277	277_12	8	1	1	16	NOV 2014	2015-02-01	3	0	2266	1	42	4	0	1		1	151
277	277_13	169	130	1	22	FEB 26 2008	2015-02-01	84	1	1	129	13	6	1	1	0	11	3
277	277_14	37	20	1	21	SEP 15 2009	2015-02-01	65	0	104	10	95	2	1	1	0	4	28
277	277_15	53	40	1	22	NOV 2008	2015-02-01	75	0	32	25			1	1	0	4	32
277	277_16	7		1	25	SEP 2014	2015-02-01	5	0			54	3	0	1
277	277_17	8	7	1	19	JUN 2008	2015-02-01	80	0	548	3			1	1
419	419_1	39	19	1	47	OCT 2009	2014-11-01	61	0					0	0
419	419_2	6	1	0	45	2012	2014-11-01	28	0					0	0
419	419_3	19	6	1	33	DEC 2013	2014-11-01	11	0					0	0
419	419_4	23	17	1	36	DEC 2005	2014-11-01	107	0					0	0
419	419_5	9	7	1	24	1982	2014-11-01	388	0					0	0
419	419_6	23	10	1	52	MAR 2011	2014-11-01	44	0	6083	1	9	2	0	1
419	419_7	75	42	1	45	JAN 2010	2014-11-01	58	0	1669	2			0	0
419	419_8	83	57	1	40	2006	2014-11-01	100	0					0	0
419	419_9			1		2004	2014-11-01	124	0					0	0
419	419_10	9	2	1	25	SEP 2012	2014-11-01	26	0					0	0
419	419_11	8		1	37	JAN 2015	2014-11-01	0	0					0	0
419	419_12	71	67	1	23	JUN 1992	2014-11-01	269	0	72	14			1	1
419	419_13	22	9	1	30	JUN 2010	2014-11-01	53	0					0	0
419	419_14	89	82	1	24	1989	2014-11-01	304	1	2	82			1	1
419	419_15	37	33	0	21	DEC 1997	2014-11-01	203	0					0	0
419	419_16	24	18	1	49	DEC 2005	2014-11-01	107	0	7693	1			0	0
419	419_17	34	4	1	36	APR 2014	2014-11-01	7	0					0	0
419	419_18	208	188	1	23	AUG 1992	2014-11-01	267	1	1	188			1	1
419	419_19	10	1	1	39	APR 2014	2014-11-01	7	0					0	0
419	419_20	17	12	1	36	FEB 2011	2014-11-01	45	0					0	0
419	419_21	4		1	54	2013	2014-11-01	16	0					0	0
419	419_22	18	5	1	39	JUL 19 2009	2014-11-01	64	0					0	0
419	419_23	3	1	1	36	AUG 2013	2014-11-01	15	0					0	0
419	419_24	60	48	1	21	JUN 1 2007	2014-11-01	89	0	1661	2			0	0
419	419_25	28	22	1	17	NOV 1999	2014-11-01	180	0	1639	2			0	0
419	419_26	6	4	1	15	SEP 2009	2014-11-01	62	0					0	0
419	419_27	30	1	1	54	AUG 14 2013	2014-11-01	15	0					0	0
419	419_28	71	64	1	20	JUN 1996	2014-11-01	221	0	8433	1			0	0
419	419_29	3	1	1	57	OCT 2 2013	2014-11-01	13	0					0	0
419	419_30	16	13	1	60	DEC 1 2006	2014-11-01	95	0					0	0
419	419_31	5	1	1	52	APR 2012	2014-11-01	31	0					0	0
419	419_32	8	4	1	37	OCT 2008	2014-11-01	73	0					0	0
419	419_33	31	20	1	73	JAN 30 2006	2014-11-01	106	0					0	0
419	419_34	71	45	1	43	OCT 2009	2014-11-01	61	0					0	0
419	419_35	88	59	1	29	JUN 2004	2014-11-01	125	0					0	0
419	419_36	18	16	1	18	JAN 1998	2014-11-01	202	0					0	0
419	419_37	55	52	1	22	SEP 1991	2014-11-01	278	0	1897	2			0	0
419	419_38	5	3	1	33	JUN 2011	2014-11-01	41	0					0	0
419	419_39	26	14	1	86	FEB 2011	2014-11-01	45	0					0	0
419	419_40	50	35	1	41	2007	2014-11-01	88	0					0	0
419	419_41	14		1	45	SEP 2014	2014-11-01	2	0					0	0
419	419_42			0		2014	2014-11-01	4	0					0	0
419	419_43	11	3	1	47	2010	2014-11-01	52	0					0	0
419	419_44	40	27	1	48	2008	2014-11-01	76	0	6556	1			0	0
419	419_45	17	10	1	39	APR 1 2011	2014-11-01	43	0	6082	1			0	0
419	419_46	10	1	1	26	OCT 2012	2014-11-01	25	0			17	2	0	1
419	419_47	11	8	1	67	APR 2008	2014-11-01	79	0					0	0
419	419_48	45	31	1	25	FEB 2007	2014-11-01	93	0	4177	1			0	0
419	419_49	13	4	1	35	MAY 2012	2014-11-01	30	0					0	0
419	419_50	9	8	1	65	1979	2014-11-01	424	0					0	0
419	419_51	11		1	36	JAN 2014	2014-11-01	10	0					0	0
419	419_52	14	3	1	17	MAY 15 2011	2014-11-01	42	0					0	0
419	419_53	23	8	1	57	oct 2010	2014-11-01	49	0					0	0
330	330_1	35	33	1	34	DEC 1997	2015-06-30	210	0	116	6	60	7	1	1
330	330_2	31	28	1	35	OCT 1998	2015-06-30	200	0	78	8	84	5	1	1
330	330_3	27	24	1	0	OCT 1995	2015-06-30	236	0	59	10	135	4	1	1
330	330_4	58	50	1	37	FEB 2000	2015-06-30	184	0	32	12	24	11	1	1
330	330_5	13	12	1	22	Oct 1991	2015-06-30	284	0	223	4	129	4	1	1
330	330_6	16	14	1	8	JUN 1993	2015-06-30	264	0	314	3	76	6	1	1
330	330_7			1			2015-06-30	131	0	659	2			1	1
330	330_8	15	13	1	23	OCT 2002	2015-06-30	152	0	627	2	62	7	1	1
330	330_9			1			2015-06-30	155	0	605	2			1	1
330	330_10	18	16	1	15	MAR 2005	2015-06-30	123	0	651	2			1	1
330	330_11	43	35	1	26	JUL 1998	2015-06-30	203	0	29	13	18	13	1	1
330	330_12	22	16	1	25	JUN 2007	2015-06-30	96	0	303	3			1	1
330	330_13	71	70	1	50	MAY 1999	2015-06-30	193	1	1	70			1	1
330	330_14	69	57	1	28	JUL 2006	2015-06-30	107	0	34	12	257	2	1	1
330	330_15	17	16	1	0	FEB 1995	2015-06-30	244	0	93	7	58	7	1	1
330	330_16	20	16	1	25	DEC 1998	2015-06-30	198	0	91	7	72	6	1	1
330	330_17			0			2015-06-30	35	0					0	0
330	330_18	3	2	1	20	JUN 2012	2015-06-30	36	0			165	3	0	1
330	330_19	4	1	1	32	JUN 2012	2015-06-30	36	0					0	0
330	330_20	31	24	1	16	may 2002	2015-06-30	157	0	56	10	121	4	1	1
330	330_21	5	1	1	48	JUN 2013	2015-06-30	24	0					0	0
330	330_22	9	4	1	23	OCT 2011	2015-06-30	44	0	1641	1	103	4	0	1
330	330_23	34	26	1	24	MAR 2011	2015-06-30	51	0	779	1	185	3	1	1
330	330_24	22	18	1	11	JUN 2004	2015-06-30	132	0	167	5	38	9	1	1
330	330_25	45	40	1	27	OCT 2000	2015-06-30	176	0	66	9	30	10	1	1
330	330_26	52	46	1	12	APR 2000	2015-06-30	182	0	43	11	19	13	1	1
330	330_27	13	12	1	12	sep 2000	2015-06-30	177	0	325	3	194	2	1	1
330	330_28	35	23	1	38	JAN 15 2010	2015-06-30	65	0	112	6	4	19	1	1
330	330_29	19	17	1	12	AUG 1997	2015-06-30	214	0	162	5	52	8	1	1
330	330_30	33	32	1	0	MAR 1992	2015-06-30	279	0	41	11	37	9	1	1
330	330_31	24	20	1	50	2003	2015-06-30	143	0	318	3	26	11	1	1
330	330_32	25	23	1	19	MAR 1998	2015-06-30	207	0	76	8	15	14	1	1
330	330_33	12	10	1	15	DEC 1999	2015-06-30	186	0	1946	1	93	5	0	1
330	330_34	30	24	1	15	JUN 2003	2015-06-30	144	0	166	5	53	8	1	1
330	330_35	6	1	1	30	SEP 2014	2015-06-30	9	0			228	2	0	1
330	330_36	18	13	1	46	FEB 2011	2015-06-30	52	0	652	2	45	8	1	1
330	330_37	20	19	1	0	DEC 1986	2015-06-30	342	0	218	4	154	3	1	1
330	330_38	31	28	1	15	JAN 1993	2015-06-30	269	0	75	8	31	10	1	1
330	330_39	10	8	1	10	AUG 1998	2015-06-30	202	0	3762	1			0	0
330	330_40	9	7	1	12	FEB 2000	2015-06-30	184	0	371	3	63	7	1	1
330	330_41	16	13	1	13	2001	2015-06-30	167	0	629	2	258	2	1	1
330	330_42			0			2015-06-30	167	0	232	4			1	1
330	330_43			0			2015-06-30	11	0			94	5	0	1
330	330_44	28	26	1	18	NOV 1993	2015-06-30	259	0	77	8	34	10	1	1
330	330_45	42	40	1	0	APR 1990	2015-06-30	302	0	24	15	54	8	1	1
330	330_46	41	39	1	0	JAN 1992	2015-06-30	281	0	27	14	35	9	1	1
330	330_47	46	45	1	22	JUN 1994	2015-06-30	252	0	60	9	136	3	1	1
330	330_48	16	15	1	48	JUL 2003	2015-06-30	143	0	163	5	10	14	1	1
330	330_49	20	18	1	13	OCT 1995	2015-06-30	236	0	114	6	23	12	1	1
330	330_50	28	27	1	0	MAY 1992	2015-06-30	277	0	174	5	80	6	1	1
330	330_51	13	12	0	12	DEC 1990	2015-06-30	294	0	94	7	83	5	1	1
330	330_52	44	40	1	0	NOV 1991	2015-06-30	283	0	16	18	17	14	1	1
330	330_53	64	61	1	0	APR 1992	2015-06-30	278	1	2	61	57	7	1	1
330	330_54	11	9	0	41	MAY 2007	2015-06-30	97	0	1861	1			0	0
330	330_55	24	22	1	16	JUN 1994	2015-06-30	252	0	177	5	151	3	1	1
330	330_56	41	39	1	16	NOV 1995	2015-06-30	235	0	30	12	6	17	1	1
330	330_57	41	37	1	35	JUL 1998	2015-06-30	203	0	15	19	49	8	1	1
330	330_58			0			2015-06-30	143	0	1843	1			0	0
330	330_59	39	35	1	12	JUL 1994	2015-06-30	251	0	33	12	79	6	1	1
330	330_60	22	18	0	42	Oct 2004	2015-06-30	128	0	654	2	14	14	1	1
330	330_61	27	23	1	41	JUL 2007	2015-06-30	95	0	221	4	7	16	1	1
330	330_62	12	10	1	8	MAY 2006	2015-06-30	109	0	324	3	107	4	1	1
415	415_1	8	1	1	53	OCT 2014	2015-10-19	12	1	142	1			0	0
415	415_2	12	8	1	38	DEC 2010	2015-10-19	58	1	1	8			1	1
415	415_3	5	1	1	58	DEC 2014	2015-10-19	10	0					0	0
415	415_4			1		2011	2015-10-19	51	0					0	0
415	415_5			1		2005	2015-10-19	123	0					0	0
175	175_1	40	33	1	14	FEB 2007	2015-04-05	98	0	200	9	25	4	1	1
175	175_2	14	9	1	28	AUG 2009	2015-04-05	68	0	653	4	149	2	1	1
175	175_3	14	5	1	24	MAR 2010	2015-04-05	61	0	782	3	60	3	1	1
175	175_4	14	12	1	17	MAY 2007	2015-04-05	95	0	654	4	136	2	1	1
175	175_5	17	13	1	26	NOV 2006	2015-04-05	101	0	448	5			1	1
175	175_6			1		2004	2015-04-05	129	0	53	20			1	1
175	175_7	154	143	1	11	APR 2001	2015-04-05	168	1	1	147			1	1
175	175_8	12	9	1	27	2010	2015-04-05	57	0	465	5			1	1
175	175_9	122	115	1	25	MAR 2002	2015-04-05	157	0	4	80	40	4	1	1
175	175_10	136	128	1	29	MAR 2002	2015-04-05	157	1	2	128	68	3	1	1
175	175_11	74	67	1	21	MAR 2004	2015-04-05	133	0	23	35	9	5	1	1
175	175_12	66	58	1	29	JUN 2005	2015-04-05	118	0	31	30	39	3	1	1
175	175_13	16		1	40	APR 2015	2015-04-05	0	0					0	0
175	175_14			0		2005	2015-04-05	117	0	2519	1			0	0
073	073_1	4		1	65	JUN 2016	2015-11-02	0	0			0	12	0	1
073	073_2	8	2	1	62	FEB 2015	2015-11-02	9	0			188	2	0	1
073	073_3	10	4	1	35	JAN 24 2012	2015-11-02	46	0	1923	1	233	2	0	1
073	073_4	108	86	1	19	APR 1998	2015-11-02	211	1	3	86	1	13	1	1
073	073_5	69	52	1	33	DEC 2000	2015-11-02	179	0	11	31	5	10	1	1
073	073_6	112	82	1	51	JAN 2004	2015-11-02	142	0	9	33	31	6	1	1
073	073_7	44	41	1	33	JUN 2000	2015-11-02	185	0	382	3			1	1
073	073_8	50	36	1	45	APR 4 2007	2015-11-02	103	0	40	17	3	13	1	1
073	073_9	25	12	1	25	APR 2010	2015-11-02	67	0	151	7	51	5	1	1
073	073_10	14	4	1	30	FEB 2013	2015-11-02	33	0			47	5	0	1
073	073_11	15	5	1	40	AUG 2013	2015-11-02	27	0					0	0
073	073_12	19	14	1	20	FEB 2008	2015-11-02	93	0					0	0
073	073_13	17	7	1	40	JUN 2012	2015-11-02	41	0	488	3	84	4	1	1
073	073_14	141	102	1	50	APR 2005	2015-11-02	127	1	2	103	11	9	1	1
073	073_15	47	31	1	44	JUN 28 2010	2015-11-02	65	0	193	6	50	5	1	1
073	073_16	6	3	1	61	DEC 2011	2015-11-02	47	0					0	0
073	073_17	94	72	1	19	JAN 2003	2015-11-02	154	0	10	31	27	7	1	1
073	073_18	48	25	1	63	OCT 30 2012	2015-11-02	37	0	797	2	25	7	1	1
073	073_19	1	12	1	45	FEB 10 2014	2015-11-02	21	0			22	7	0	1
073	073_20	2		1	51	NOV 2015	2015-11-02	0	0					0	0
073	073_21	10	1	0	53	MAR 2015	2015-11-02	8	0					0	0
073	073_22	41	33	1	45	NOV 2005	2015-11-02	120	0	96	9	32	6	1	1
073	073_23	23	20	1	41	MAY 2008	2015-11-02	90	0					0	0
073	073_24	6	2	1	51	DEC 5 2013	2015-11-02	23	0			21	7	0	1
073	073_25	7	2	1	30	OCT 2012	2015-11-02	37	0					0	0
073	073_26	61	34	1	14	DEC 2010	2015-11-02	59	0	48	15	37	6	1	1
073	073_27	5	1	0	51	MAR 2013	2015-11-02	32	0			81	4	0	1
073	073_28	14	6	1	34	APR 1 2013	2015-11-02	31	0	571	2			1	1
073	073_29	2		1	46	SEP 1 2015	2015-11-02	2	0			238	2	0	1
073	073_30	9	2	1	46	FEB 13 2015	2015-11-02	9	0	2678	1	109	3	0	1
073	073_31	11	5	1	30	DEC 5 2012	2015-11-02	35	0	815	2	106	3	1	1
073	073_32	81	51	1	41	OCT 20 2008	2015-11-02	85	0	109	8	26	7	1	1
073	073_33	28	18	1	32	JUN 2011	2015-11-02	53	0	816	2	52	5	1	1
073	073_34	22	11	1	39	DEC 8 2011	2015-11-02	47	0	452	3	24	7	1	1
073	073_35	11	7	1	32	OCT 2012	2015-11-02	37	0					0	0
073	073_36	20	8	1	43	FEB 10 2014	2015-11-02	21	0	240	5	18	8	1	1
073	073_37	118	78	1	45	JAN 2009	2015-11-02	82	0	101	9	15	8	1	1
073	073_38	11	3	1	44	JAN 1 2015	2015-11-02	10	0	3706	1	7	9	0	1
073	073_39	52	37	1	19	OCT 2007	2015-11-02	97	0	43	16	74	4	1	1
073	073_40	7		1	44	AUG 1 2015	2015-11-02	3	0			23	7	0	1
073	073_41	8		1	45	APR 13 2015	2015-11-02	7	0			6	10	0	1
279	279_1	12	11	1	32	1979	2015-03-20	428	0	15	7	13	2	1	1	1	10	2
279	279_2	3	2	1	17	JUL 2012	2015-03-20	32	0	89	1	25	2	0	1		1	196
279	279_3	4	3	1	19	NOV 2010	2015-03-20	52	0					0	0
279	279_4	23	20	1	17	NOV 1989	2015-03-20	304	1	1	20	5	3	1	1	0	6	8
279	279_5	1		1	17	1982	2015-03-20	392	0					0	0
279	279_6	13	12	1	26	JUL 1998	2015-03-20	200	1	6	12	19	2	1	1	1	12	1
279	279_7	3		1	17	MAR 2013	2015-03-20	24	0					0	0
279	279_8	5	3	1	10	DEC 2009	2015-03-20	63	0	40	3			1	1		2	42
279	279_9	4	1	1	14	JUN 2013	2015-03-20	21	0			21	2	0	1
279	279_10	8	7	1	9	APR 1995	2015-03-20	239	0	35	4	8	3	1	1		2	52
279	279_11	10	9	1	0	1983	2015-03-20	380	0	32	4	17	2	1	1		2	58
279	279_12	4	3	1	17	DEC 2008	2015-03-20	75	0	138	1			0	0		1	202
279	279_13			1		2002	2015-03-20	152	0					0	0
279	279_14			1		2005	2015-03-20	116	0					0	0
110	110_1	18	12	1	37	FEB 2011	2015-09-01	55	0					0	0
110	110_2	20	15	1	53	DEC 2009	2015-09-01	69	0					0	0
110	110_3	51	43	1	31	FEB 1998	2015-09-01	211	0	22	8	33	2	1	1
110	110_4	51	47	1	29	JUN 2006	2015-09-01	111	0	509	2	17	2	1	1
110	110_5	52	49	1	23	JUL 1996	2015-09-01	230	1	2	49	4	3	1	1
110	110_6	15	14	1	14	1972	2015-09-01	518	0					0	0
110	110_7	27	26	1	19	1983	2015-09-01	386	0	2297	1			0	0
110	110_8	27	23	1	10	JUN 2008	2015-09-01	87	0					0	0
110	110_9	22	21	1	46	dec 2002	2015-09-01	153	0	90	4	15	2	1	1
110	110_10	12	6	1	41	APR 18 2012	2015-09-01	41	0					0	0
110	110_11	9	10	1	26	1980	2015-09-01	422	0					0	0
110	110_12	20	12	1	39	FEB 2011	2015-09-01	55	0					0	0
110	110_13	12	11	1	51	MAY 2010	2015-09-01	64	0			21	2	0	1
110	110_14	8	7	1	25	1983	2015-09-01	386	0					0	0
110	110_15	36	32	1	35	JAN 2006	2015-09-01	116	0	3012	1	11	3	0	1
110	110_16	13	7	1	37	OCT 2008	2015-09-01	83	0			14	2	0	1
110	110_17	6	4	1	36	2009	2015-09-01	74	0			25	2	0	1
110	110_18			1		1990	2015-09-01	302	0	8	12	1	5	1	1
110	110_19	80	79	1	32	1977	2015-09-01	458	1	1	79			1	1
110	110_20	19	16	1	24	NOV 2007	2015-09-01	94	0			28	2	0	1
110	110_21	7	5	1	7	JUN 2011	2015-09-01	51	0					0	0
110	110_22	3	2	1	4	1977	2015-09-01	458	0					0	0
110	110_23	4	3	1	17	1973	2015-09-01	506	0					0	0
110	110_24	9	7	1	32	JAN 2014	2015-09-01	20	0					0	0
110	110_25	22	21	1	14	NOV 1987	2015-09-01	334	0	482	2			1	1
110	110_26	48	47	1	23	JUL 1990	2015-09-01	302	0					0	0
110	110_27	7	5	1	18	FEB 2012	2015-09-01	43	0					0	0
110	110_28	9	8	1	35	JUN 2009	2015-09-01	75	0			23	2	0	1
110	110_29	8	5	1	32	OCT 14 2013	2015-09-01	23	0			19	2	0	1
110	110_30	6	5	1	13	NOV 1990	2015-09-01	298	0					0	0
110	110_31	12	8	1	33	OCT 2009	2015-09-01	71	0					0	0
110	110_32			1		1998	2015-09-01	206	0					0	0
110	110_33	20	18	1	21	JUN 2003	2015-09-01	147	0					0	0
110	110_34	6	5	1	16	DEC 1998	2015-09-01	201	0	2207	1			0	0
286	286_1	38	20	1	35	OCT 2011	2014-05-31	31	0	154	8			1	1
286	286_2			0		2013	2014-05-31	10	0					0	0
286	286_3	1		1	30	MAY 2014	2014-05-31	0	0			28	3	0	1
286	286_4	98	59	1	41	2009	2014-05-31	58	1	2	58	12	4	1	1
286	286_5	40	17	1	35	JUN 2010	2014-05-31	47	0	43	14			1	1
286	286_6	3		1	16	AUG 2013	2014-05-31	9	0					0	0
286	286_7			1		2012	2014-05-31	22	0	366	4			1	1
286	286_8	18	6	1	39	OCT 2010	2014-05-31	43	0	316	5			1	1
286	286_9	48	28	1	48	MAR 2011	2014-05-31	38	0	29	17			1	1
286	286_10	8	2	1	28	JUN 2012	2014-05-31	23	0	5021	1	48	2	0	1
286	286_11	79	7	1	44	2010	2014-05-31	46	0	14	23	53	2	1	1
286	286_12	122	95	1	27	JUL 2003	2014-05-31	130	1	1	94	16	4	1	1
289	289_1	98	64	1	31	JUL 9 2011	2015-04-10	45	0	404	3			1	1	0	2	56
289	289_2	78	66	1	30	OCT 2006	2015-04-10	102	1	2	66	16	4	1	1	0	7	5
289	289_3	16	12	1	31	MAY 2008	2015-04-10	83	0	100	7	15	4	1	1	1	12	2
289	289_4	32	25	1	41	OCT 2010	2015-04-10	54	0	40	13	29	3	1	1	0	6	6
289	289_5	15	7	1	80	SEP 2011	2015-04-10	43	0	304	4	30	3	1	1		3	26
289	289_6	12	10	1	32	JAN 2010	2015-04-10	63	0	94	8	56	2	1	1	1	10	3
289	289_7	27	24	1	21	JAN 2006	2015-04-10	111	0	24	16			1	1	0	5	8
289	289_8	32	26	1	27	MAR 2009	2015-04-10	73	0	68	9			1	1	0	6	7
289	289_9	15	7	1	49	FEB 2013	2015-04-10	26	0	1254	2			1	1		1	738
289	289_10	169	153	1	24	JAN 2004	2015-04-10	135	1	1	152	7	5	1	1	0	12	1
289	289_11	4	2	1	22	JUN 2013	2015-04-10	22	0	1144	2	35	3	1	1		1	746
397	397_1	15		0	71	JAN 1 2014	2014-07-17	6	0					0	0
397	397_2	13	11	0	46	JUL 2002	2014-07-17	144	1	1	11			1	1
397	397_3	1		0	38	SEP 2012	2014-07-17	22	0					0	0
397	397_4			0		2014	2014-07-17	0	0					0	0
397	397_5	4		1	39	MAY 2014	2014-07-17	2	0					0	0
397	397_6	10	1	1	28	AUG 2013	2014-07-17	11	0					0	0
397	397_7	12	10	1	13	1972	2014-07-17	504	1	2	10			1	1
414	414_1	52	44	1	47	JUN 1 2005	2014-04-01	106	1	1	44			1	1
414	414_2	29	24	1	11	APR 1992	2014-04-01	264	0					0	0
414	414_3	3		1	44	OCT 14 2015	2014-04-01	0	0			0	2	0	1
414	414_4	33	28	0	47	1982	2014-04-01	381	0	548	2			1	1
414	414_5	9		1	71	JUN 2013	2014-04-01	10	0					0	0
414	414_6	43	22	1	17	DEC 2005	2014-04-01	100	1	2	22			1	1
414	414_7			0		1991	2014-04-01	273	0					0	0
414	414_8	35	9	1	36	JAN 2012	2014-04-01	27	0					0	0
414	414_9	43	21	1	50	DEC 2009	2014-04-01	52	0	152	3			1	1
414	414_10	30	1	1	49	OCT 2013	2014-04-01	6	0					0	0
414	414_11			0		2011	2014-04-01	33	0					0	0
062	062_1	119	97	1	31	APR 24 2008	2015-07-15	87	1	1	96			1	1
062	062_2			0		2012	2015-07-15	36	0					0	0
062	062_3	22	9	1	38	MAR 2012	2015-07-15	40	0					0	0
062	062_4			0		1997	2015-07-15	216	0	2701	2			1	1
062	062_5			0		2010	2015-07-15	60	0					0	0
062	062_6	29	24	1	19	SEP 1986	2015-07-15	346	0	201	6			1	1
062	062_7	39	37	1	41	JAN 1989	2015-07-15	318	0	245	5	14	4	1	1
062	062_8	35	32	1	15	JAN 1994	2015-07-15	258	0	244	5	15	4	1	1
062	062_9	38	33	1	35	SEP 1997	2015-07-15	214	0	153	7	16	4	1	1
062	062_10	56	53	1	10	FEB 15 1989	2015-07-15	317	1	4	53	57	2	1	1
062	062_11	1		0	0	2011	2015-07-15	48	0					0	0
062	062_12	12	4	1	40	AUG 2006	2015-07-15	107	0	3330	2	20	4	1	1
062	062_13			1		2005	2015-07-15	120	0					0	0
062	062_14	4	1	1	27	MAY 2010	2015-07-15	62	0					0	0
062	062_15	22	16	1	24	OCT 2000	2015-07-15	177	0	2825	2	91	2	1	1
062	062_16			0		2012	2015-07-15	36	0					0	0
062	062_17	2		1	18	APR 2010	2015-07-15	63	0			13	4	0	1
062	062_18	24	20	1	9	NOV 1988	2015-07-15	320	0	75	10			1	1
062	062_19	18	13	1	0	AUG 1992	2015-07-15	275	0					0	0
062	062_20	38	33	1	0	JUN 1987	2015-07-15	337	0	86	9			1	1
062	062_21	36	35	1	0	NOV 1990	2015-07-15	296	0	770	3	83	2	1	1
062	062_22	40	37	1	50	AUG 2000	2015-07-15	179	0	449	4	61	2	1	1
062	062_23			0		2006	2015-07-15	108	0			54	2	0	1
062	062_24	7	3	1	16	DEC 2004	2015-07-15	127	0	4125	1	10	5	0	1
062	062_25	18	15	1	0	NOV 1990	2015-07-15	296	0	287	5			1	1
062	062_26	9	6	1	59	MAR 2011	2015-07-15	52	0	6995	1	3	8	0	1
411	411_1	102	82	1	24	OCT 2005	2014-09-01	107	1	4	82			1	1
411	411_2	15	12	1	13	DEC 2007	2014-09-01	81	0	485	4	8	6	1	1
411	411_3			1		2013	2014-09-01	14	0					0	0
411	411_4	2		1	19	MAR 2014	2014-09-01	6	0					0	0
411	411_5	17	15	1	20	NOV 2006	2014-09-01	94	0	473	4	119	2	1	1
411	411_6	57	54	1	21	AUG 1995	2014-09-01	229	0	135	11	6	6	1	1
411	411_7	9	4	1	26	DEC 2012	2014-09-01	21	0					0	0
411	411_8	72	34	1	42	AUG 2010	2014-09-01	49	0	121	12	10	5	1	1
411	411_9	31	24	1	36	AUG 15 2006	2014-09-01	97	0	230	7			1	1
411	411_10	2	1	1	20	2000	2014-09-01	170	0					0	0
411	411_11	99	74	1	25	SEP 2008	2014-09-01	72	0	96	14			1	1
411	411_12	32	24	1	31	JAN 2007	2014-09-01	92	0	95	14	41	3	1	1
411	411_13	8	6	1	0	JUN 1 1993	2014-09-01	255	0					0	0
411	411_14	31	28	1	44	1995	2014-09-01	230	0	944	2	116	2	0	1
411	411_15	32	30	1	0	FEB 15 1995	2014-09-01	235	0	482	4	21	4	1	1
411	411_16	31	26	1	30	APR 1998	2014-09-01	197	0	1107	2	7	6	0	1
411	411_17	9	7	1	27	1999	2014-09-01	182	0					0	0
411	411_18	39	36	1	51	2000	2014-09-01	170	0	289	6	14	5	1	1
411	411_19	72	58	1	12	JUL 2005	2014-09-01	110	0	25	31	1	8	1	1
411	411_20	196	149	1	20	AUG 2004	2014-09-01	121	1	1	151	5	6	1	1
411	411_21			0		2011	2014-09-01	38	0			146	2	0	1
082	082_1	21	12	1	28	OCT 2010	2015-03-01	53	0					0	0
082	082_2	26	15	1	28	APR 2012	2015-03-01	35	0					0	0
082	082_3	13	7	1	46	FEB 2012	2015-03-01	37	0					0	0
082	082_4	12	7	1	34	JAN 2011	2015-03-01	50	0					0	0
082	082_5	260	176	1	59	MAR 1 2008	2015-03-01	84	1	2	183			1	1
082	082_6	47	31	1	41	APR 2012	2015-03-01	35	0					0	0
082	082_7	10	4	1	41	SEP 2013	2015-03-01	18	0					0	0
082	082_8	6	4	1	21	JAN 2009	2015-03-01	74	0					0	0
082	082_9	48	44	1	27	DEC 2004	2015-03-01	123	0	5792	1			0	0
082	082_10			0		2006	2015-03-01	104	0	15660	1			0	0
082	082_11	100	58	1	42	MAY 2012	2015-03-01	34	0	219	9			1	1
082	082_12	391	326	1	45	OCT 2004	2015-03-01	125	1	1	333			1	1
082	082_13	26	20	1	18	JUL 2010	2015-03-01	56	0					0	0
082	082_14	17	11	1	62	mar 2011	2015-03-01	48	0					0	0
082	082_15	107	96	1	26	SEP 19 2007	2015-03-01	90	0	814	4			0	0
082	082_16	136	78	1	25	JUL 2009	2015-03-01	68	0	263	8			1	1
082	082_17	41	31	1	32	JAN 2008	2015-03-01	86	0	1713	2			0	0
082	082_18			1		2005	2015-03-01	116	0	1003	3			0	0
082	082_19	18	11	1	34	2011	2015-03-01	44	0					0	0
082	082_20	60	25	1	30	FEB 2012	2015-03-01	37	0					0	0
082	082_21	119	65	1	25	SEP 2011	2015-03-01	42	0	1598	3			0	0
082	082_22	73	55	1	49	JUN 2005	2015-03-01	117	0	15172	1			0	0
082	082_23	39	31	1	44	APR 2005	2015-03-01	119	0	541	5			0	0
082	082_24	12	7	1	30	JUL 2012	2015-03-01	32	0					0	0
082	082_25	45	34	1	63	AUG 2009	2015-03-01	67	0	785	4			0	0
082	082_26	43	10	1	39	MAR 2014	2015-03-01	12	0	6647	1			0	0
082	082_27	21	19	1	25	JUL 2006	2015-03-01	104	0	14814	1			0	0
082	082_28	42	26	1	40	MAR 2009	2015-03-01	72	0	14177	1			0	0
082	082_29	40	34	1	54	JAN 17 2007	2015-03-01	98	0	486	5			0	0
082	082_30	93	72	1	42	JAN 2009	2015-03-01	74	0	12969	1			0	0
380	380_1	22	17	1	17	SEP 2009	2015-07-01	70	0	208	7	17	3	1	1
380	380_2	22	16	1	14	APR 2007	2015-07-01	99	0	163	9			1	1
380	380_3	84	78	1	16	1980	2015-07-01	420	1	2	78	66	2	1	1
380	380_4	85	76	1	14	1982	2015-07-01	396	0	6	36	2	4	1	1
380	380_5	83	75	1	24	1985	2015-07-01	360	0	13	29	21	3	1	1
380	380_6	8	3	1	25	DEC 2011	2015-07-01	43	0	5428	1	91	2	0	1
380	380_7	25	20	1	7	1985	2015-07-01	360	0	329	5			1	1
380	380_8	146	128	1	22	JAN 1994	2015-07-01	258	1	1	129	70	2	1	1
009	009_1	23	14	1	29	MAY 2015	2016-04-01	11	0	412	10	56	3	1	1	0	5	16
009	009_2	4	1	1	28	JUL 2014	2016-04-01	21	0	8498	1			0	0
009	009_3	13	11	1	25	SEP 2012	2016-04-01	43	0	509	8	241	2	1	1	1	9	5
009	009_4	3	2	1	31	FEB 2015	2016-04-01	14	0	8499	1	68	3	0	1
009	009_5	136	97	1	25	FEB 2012	2016-04-01	50	0	9	75	15	5	1	1	0	10	3
009	009_6	8	1	1	18	FEB 15 2016	2016-04-01	2	0	11727	1	39	4	0	1		1	424
009	009_7	71	46	1	30	JUL 2014	2016-04-01	21	0	41	37	7	6	1	1	0	7	11
009	009_8	19	11	1	35	DEC 2014	2016-04-01	16	0	576	8	20	4	1	1	1	10	2
009	009_9	30	23	1	19	SEP 2013	2016-04-01	31	0	162	18	86	3	1	1	0	3	27
009	009_10	155	133	1	23	AUG 10 2010	2016-04-01	68	1	3	131	17	5	1	1	0	9	4
009	009_11	11	5	1	32	MAR 2015	2016-04-01	13	0	1996	3	254	2	0	1		4	23
009	009_12	25	19	1	12	APR 2013	2016-04-01	36	0	247	14			1	1	0	6	13
009	009_13	794	620	1	21	APR 8 2010	2016-04-01	72	1	1	669	1	9	1	1	0	16	1
009	009_14	101	90	1	33	AUG 11 2009	2016-04-01	80	0	20	60	6	6	1	1	0	4	24
009	009_15	17	8	1	39	AUG 2015	2016-04-01	8	0	1044	5	101	3	0	1		3	36
023	023_1	7	5	1	25	APR 1 2008	2015-05-30	85	0	41	5	36	2	1	1		4	26
023	023_2	3	2	1	30	FEB 14 2011	2015-05-30	51	0	308	2	14	5	1	1		2	126
023	023_3	15	10	1	38	DEC 15 2010	2015-05-30	53	0	22	9	16	5	1	1	1	10	4
023	023_4	44	33	1	38	DEC 2007	2015-05-30	89	1	1	44			1	1	0	12	2
023	023_5	31	23	1	34	MAR 15 2010	2015-05-30	62	0	40	6	15	5	1	1	0	4	24
023	023_6	11	6	1	26	JAN 3 2012	2015-05-30	40	0	3239	1	11	6	0	1
023	023_7	30	28	1	23	NOV 2000	2015-05-30	174	0	8	20	8	6	1	1	0	6	13
023	023_8	33	32	1	30	FEB 2003	2015-05-30	147	1	2	31	7	7	1	1	0	7	9
023	023_9	29	18	1	30	NOV 2006	2015-05-30	102	0					0	0	0
023	023_10	19	16	1	49	AUG 2008	2015-05-30	81	0	14	13	10	6	1	1	1	15	1
178	178_1	26	6	1	26	MAR 15 2015	2015-09-30	6	0	17444	1	425	2	0	1		1	525
178	178_2	235	73	1	34	AUG 23 2014	2015-09-30	13	0	433	16	360	2	1	1	0	4	57
178	178_3	15	6	1	13	MAY 2014	2015-09-30	16	0					0	0
178	178_4	24	15	1	20	FEB 20 2012	2015-09-30	43	0	6579	2			0	0	1	15	6
178	178_5	245	198	1	50	FEB 20 2010	2015-09-30	67	0	11	191	159	3	1	1	0	3	108
178	178_6	62	41	1	13	JUN 2012	2015-09-30	39	0	234	27	509	2	1	1	1	40	1
178	178_7	42	7	1	38	MAR 2015	2015-09-30	6	0	1515	6	871	2	0	1
178	178_8	800	660	1	28	MAY 2 2009	2015-09-30	76	1	2	711			1	1	0	2	155
178	178_9	815	652	1	18	MAR 10 2009	2015-09-30	78	1	3	696	31	5	1	1	0	28	3
178	178_10	206	89	1	36	FEB 2014	2015-09-30	19	0	389	18	83	4	1	1	0	4	58
178	178_11	3333	2270	1	25	DEC 14 2006	2015-09-30	105	0	1	742	1	7	1	1	0	39	2
178	178_12	282	237	1	44	APR 10 2010	2015-09-30	65	0	36	104	81	4	1	1	0	9	13
178	178_13	97	75	1	29	AUG 10 2012	2015-09-30	37	0	179	32	79	4	1	1	0	7	27
178	178_14	69	3	1	28	AUG 2015	2015-09-30	1	0					0	0
178	178_15	87	6	1	43	JUL 2015	2015-09-30	2	0	3387	3	246	3	0	1
178	178_16	125	69	1	34	JUL 2013	2015-09-30	26	0	677	11			0	0	0	1	1320
178	178_17	35	1	1	20	JUL 1 2015	2015-09-30	2	0			270	3	0	1
416	416_1	18	2	1	39	DEC 2014	2015-06-30	6	0			55	2	0	1
416	416_2	23		1	1	MAR 24 2015	2015-06-30	3	0					0	0
416	416_3	84	75	1	31	FEB 2001	2015-06-30	172	0	38	33	122	2	1	1
416	416_4	84	67	1	47	JUN 2007	2015-06-30	96	0	115	17			1	1
416	416_5	11		1	60	AUG 28 2015	2015-06-30	0	0			0	5	0	1
416	416_6	196	188	1	28	SEP 28 1996	2015-06-30	225	0	62	26			1	1
416	416_7	77	64	1	26	MAR 2003	2015-06-30	147	0	46	29			1	1
416	416_8	236	220	1	39	DEC 1 1996	2015-06-30	222	1	2	228			1	1
416	416_9	12	3	1	49	JUL 2014	2015-06-30	11	0					0	0
416	416_10	12		1	46	JUN 2015	2015-06-30	0	0					0	0
416	416_11	149	114	1	47	JAN 2006	2015-06-30	113	0	41	31	113	2	1	1
416	416_12	262	219	1	34	SEP 2003	2015-06-30	141	1	1	229	28	3	1	1
416	416_13	57	45	1	34	SEP 2011	2015-06-30	45	0	7581	1			0	0
416	416_14	23	1	1	53	MAR 2015	2015-06-30	3	0	9607	1	12	4	0	1
050	050_1	40	37	1	48	SEP 2002	2015-01-25	148	0	101	19			1	1
050	050_2	14	10	1	22	MAR 2006	2015-01-25	106	0					0	0
050	050_3	111	104	1	40	FEB 2002	2015-01-25	155	1	1	104			1	1
050	050_4	6		1	46	FEB 2015	2015-01-25	0	0					0	0
050	050_5	35		1	35	JUL 2015	2015-01-25	0	0					0	0
050	050_6	96	89	1	30	MAR 2004	2015-01-25	130	1	2	89			1	1
050	050_7	73	11	1	41	JUN 2014	2015-01-25	7	0	3784	1			0	0
050	050_8	1		0	0	MAY 2013	2015-01-25	20	0					0	0
050	050_9	1		0	1	JUL 2012	2015-01-25	30	0					0	0
050	050_10	155	83	1	26	SEP 2010	2015-01-25	52	0	326	6			1	1
050	050_11	16	2	1	21	APR 2014	2015-01-25	9	0					0	0
339	339_1	21	19	1	36	OCT 2011	2015-03-01	41	1	1	19			1	1
339	339_2	4	1	1	25	OCT 2012	2015-03-01	29	0	622	1			0	0
339	339_3	2		1	16	DEC 2014	2015-03-01	3	0			2	2	0	1
339	339_4	5	4	1	37	AUG 2013	2015-03-01	19	1	27	4			1	1
339	339_5	6	3	1	34	SEP 2008	2015-03-01	78	0					0	0
367	367_1	22	7	1	23	NOV 2013	2015-05-01	18	0					0	0
367	367_2	18	9	1	49	DEC 2012	2015-05-01	29	0	3110	1			0	0
367	367_3	28	17	1	40	SEP 2013	2015-05-01	20	0	4777	1			0	0
367	367_4			1		2014	2015-05-01	10	0	8328	1			0	0
367	367_5	97	83	1	41	NOV 2006	2015-05-01	102	1	2	83			1	1
367	367_6	84	61	1	20	JAN 2006	2015-05-01	112	0	44	14	26	2	1	1
367	367_7	14	9	1	43	MAR 2009	2015-05-01	74	0	897	2	38	2	0	1
367	367_8	25	13	1	37	MAR 2010	2015-05-01	62	0	147	6			1	1
367	367_9	8	5	0	56	JUL 2013	2015-05-01	22	0			25	2	0	1
367	367_10	7	2	1	75	MAR 11 2014	2015-05-01	14	0					0	0
367	367_11	3	2	1	44	JUL 10 2014	2015-05-01	10	0					0	0
367	367_12	171	159	1	27	1975	2015-05-01	478	1	1	159			1	1
367	367_13			0		2012	2015-05-01	34	0					0	0
367	367_14	4	3	0	43	APR 2003	2015-05-01	145	0					0	0
495	495_1	14	7	1	54	JAN 2 2013	2015-03-06	26	0	77	4	64	2	1	1		4	27
495	495_2	16	9	1	72	MAR 2008	2015-03-06	84	0	127	2			1	1		2	93
495	495_3	24	20	1	27	FEB 2008	2015-03-06	85	1	2	20			1	1	0	3	70
495	495_4	17	4	1	66	JAN 29 2014	2015-03-06	14	0					0	0
495	495_5	26	18	1	36	SEP 21 2010	2015-03-06	54	0	244	2			1	1	0	3	68
495	495_6	19	16	1	45	DEC 2009	2015-03-06	63	0	71	4			1	1	0	2	171
495	495_7	27	18	1	43	MAY 19 2010	2015-03-06	58	0	42	5	42	2	1	1	0	5	23
495	495_8	25	14	1	44	OCT 2011	2015-03-06	41	0	40	5	16	3	1	1	1	13	2
495	495_9	29	21	1	17	DEC 2006	2015-03-06	99	1	1	21	47	2	1	1	0	5	25
495	495_10	25	18	1	54	NOV 2012	2015-03-06	28	0	78	4			1	1	0	5	24
495	495_11	17	14	1	46	FEB 19 2010	2015-03-06	61	0	301	2			1	1	1	14	1
218	218_1			0		1999	2014-12-27	185	0					0	0
218	218_2	65	49	1	30	mar 2005	2014-12-27	117	1	2	49			1	1
218	218_3	24	4	1	38	sep 2012	2014-12-27	27	0			4	4	0	1
218	218_4	49	27	1	32	JAN 2010	2014-12-27	59	0	41	9	16	3	1	1
218	218_5	20	9	1	32	JUL 2010	2014-12-27	53	0	1529	5	15	3	1	1
218	218_6			1		2012	2014-12-27	29	0					0	0
218	218_7	26	11	1	21	NOV 2010	2014-12-27	49	0	890	7	13	3	1	1
218	218_8			0		2008	2014-12-27	77	0					0	0
218	218_9			1		2013	2014-12-27	17	0					0	0
218	218_10	4		1	33	SEP 2015	2014-12-27	0	0					0	0
218	218_11	28	11	1	47	AUG 2012	2014-12-27	28	0	3625	2	5	4	1	1
218	218_12	71	57	1	13	mar 2003	2014-12-27	141	1	1	57	2	5	1	1
281	281_1	10	7	1	27	FEB 2013	2015-04-15	26	0	4240	4	386	3	0	1		3	47
281	281_2	61	56	1	31	MAR 2004	2015-04-15	133	0	265	40	50	7	1	1	0	3	45
281	281_3	55	52	1	27	OCT 2001	2015-04-15	162	0	346	33	228	4	1	1	0
281	281_4	87	83	1	14	FEB 2003	2015-04-15	146	0	169	55	218	4	1	1	0	1	214
281	281_5	38	24	1	32	AUG 2013	2015-04-15	20	0	796	17	101	5	0	1	0	3	93
281	281_6	58	49	1	21	APR 2004	2015-04-15	132	0	875	16			0	0	0
281	281_7	3	1	1	37	JAN 2015	2015-04-15	3	0	24471	1	64	6	0	1
281	281_8	15	9	1	11	MAY 2010	2015-04-15	59	0	4101	4			0	0		3	55
281	281_9	949	690	1	36	JAN 2007	2015-04-15	99	1	4	757	227	4	1	1	0	8	5
281	281_10	28	15	1	29	FEB 2014	2015-04-15	14	0	1551	10	340	3	0	1	0
281	281_11	4		1	15	AUG 2012	2015-04-15	32	0			96	5	0	1
281	281_12	10	7	1	29	DEC 2010	2015-04-15	52	0	2774	6	13	9	0	1
281	281_13	13	6	1	24	OCT 2012	2015-04-15	30	0	4418	4	280	4	0	1		3	50
281	281_14	146	129	1	15	DEC 2000	2015-04-15	172	0	63	103	47	7	1	1	0	2	111
281	281_15	10	6	1	19	AUG 2011	2015-04-15	44	0	4372	4	176	4	0	1
281	281_16	47	44	1	43	NOV 2007	2015-04-15	89	0	355	32	42	7	1	1	0	6	13
281	281_17	12	8	1	14	APR 2010	2015-04-15	60	0	37614	1			0	0
281	281_18			1		2010	2015-04-15	57	0	29718	1			0	0		2	202
281	281_19	18	13	1	31	JUN 2008	2015-04-15	82	0	1462	10	16	9	0	1	0	3	63
281	281_20	764	546	1	33	FEB 2006	2015-04-15	110	0	7	450	122	5	1	1	0	6	12
281	281_21	7	6	1	20	MAR 2009	2015-04-15	73	0	5676	3			0	0		3	49
281	281_22	66	60	1	29	FEB 15 2007	2015-04-15	98	0	172	55	372	3	1	1	0	4	36
281	281_23	73	65	1	22	DEC 2006	2015-04-15	100	0	208	47	68	6	1	1	0	6	15
281	281_24	31	27	1	24	FEB 2011	2015-04-15	50	0	1542	10	405	3	0	1	0	4	43
281	281_25			1		2014	2015-04-15	9	0					0	0
281	281_26			1		2008	2015-04-15	81	0	2641	6			0	0
281	281_27	19	15	1	14	JUN 2004	2015-04-15	130	0	1705	9	923	2	0	1	0
281	281_28	45	42	1	20	APR 1997	2015-04-15	216	0	482	25			1	1	0	1	294
281	281_29	18	10	1	21	SEP 10 2009	2015-04-15	67	0	2576	6	721	2	0	1	1	10	2
281	281_30	41	39	1	19	JUN 1989	2015-04-15	310	0	897	15			0	0	0	1	208
281	281_31	22	17	1	34	OCT 1 2009	2015-04-15	66	0	1142	13			0	0	0	3	68
281	281_32	44	41	1	18	AUG 2002	2015-04-15	152	0	403	30	219	4	1	1	0
281	281_33	45	35	1	18	AUG 2005	2015-04-15	116	0	555	22	286	3	1	1	0	1	619
281	281_34	30	25	1	20	FEB 15 2009	2015-04-15	74	0	606	21	171	4	1	1	0
281	281_35	61	54	1	13	JUN 2002	2015-04-15	154	0	251	41	374	3	1	1	0	1	465
281	281_36	1605	1359	1	26	MAY 6 1999	2015-04-15	191	1	1	1505	1	18	1	1	0	8	4
281	281_37	42	39	1	27	JAN 2004	2015-04-15	135	0	469	26	215	4	1	1	0	1	210
281	281_38	106	89	1	12	MAR 2003	2015-04-15	145	0	119	73	220	4	1	1	0	5	21
281	281_39	472	366	1	29	JUN 19 2007	2015-04-15	94	0	11	296	371	3	1	1	0	5	20
281	281_40	23	18	1	44	AUG 2011	2015-04-15	44	0	3202	5	93	5	0	1	0	2	189
281	281_41	36	33	1	34	FEB 1 2004	2015-04-15	134	0	557	22	214	4	1	1	0	2	161
281	281_42	34	23	1	31	OCT 2010	2015-04-15	54	0	1643	9	24	8	0	1	0	3	54
281	281_43	1		1	19	AUG 2002	2015-04-15	152	0					0	0
281	281_44	38	34	1	17	OCT 2008	2015-04-15	78	0	501	24			1	1	0	3	69
281	281_45	28	24	1	18	NOV 2002	2015-04-15	149	0	1615	9			0	0	0
281	281_46	31	27	1	20	MAR 2005	2015-04-15	121	0	1606	9	407	3	0	1	0
281	281_47	122	108	1	22	MAY 2003	2015-04-15	143	0	100	82	51	7	1	1	0	5	16
281	281_48	29	25	1	29	AUG 2009	2015-04-15	68	0	538	23	7	10	1	1	0	4	28
281	281_49	22	19	1	22	JUL 2009	2015-04-15	69	0	1006	14	563	2	0	1	0	1	916
281	281_50	11	10	1	20	MAR 7 2011	2015-04-15	49	0	3229	5	207	4	0	1	1	10	3
281	281_51	100	94	1	35	MAY 1991	2015-04-15	287	0	252	41	823	2	1	1	0	1	235
281	281_52	1		1	29	FEB 28 2015	2015-04-15	2	0			46	7	0	1
405	405_1	101	42	1	19	MAY 11 2013	2015-04-30	23	0	31	21	63	2	1	1	0	3	43
405	405_2	109	92	1	15	JUL 17 2004	2015-04-30	129	0	172	6	104	2	1	1	0	7	6
405	405_3	77	67	1	21	SEP 17 2005	2015-04-30	115	0	5688	1			0	0	0	1	1071
405	405_4	2		1	22	APR 2015	2015-04-30	0	0			41	2	0	1
405	405_5	7	5	1	16	JAN 2008	2015-04-30	87	0					0	0
405	405_6	60	50	1	23	DEC 2002	2015-04-30	148	0	173	6	99	2	1	1	0	3	41
405	405_7	27	9	1	41	OCT 7 2013	2015-04-30	18	0					0	0		1	841
405	405_8	9	1	1	24	MAR 19 2014	2015-04-30	13	0			24	3	0	1
405	405_9	7	1	1	31	JUL 30 2013	2015-04-30	21	0					0	0
405	405_10	44	28	1	40	DEC 2010	2015-04-30	52	0					0	0	1	29	1
405	405_11	160	129	1	17	MAR 2001	2015-04-30	169	1	2	134			1	1	0	3	45
405	405_12	184	154	1	39	DEC 1999	2015-04-30	184	1	1	154			1	1	0	3	44
405	405_13	42	16	1	33	MAY 11 2013	2015-04-30	23	0	454	3	49	2	1	1	1	16	2
381	381_1	15	11	1	42	JAN 2011	2015-05-01	52	1	15	10			1	1
381	381_2	90	47	1	33	JUL 2009	2015-05-01	70	1	1	47			1	1
381	381_3	9	2	1	44	DEC 2015	2015-05-01	0	0	548	1			0	0
381	381_4	11	1	1	49	JUN 2015	2015-05-01	0	0	908	1			0	0
381	381_5	4		1	32	MAY 2015	2015-05-01	0	0					0	0
381	381_6			1		2009	2015-05-01	70	0	136	4			1	1
381	381_7	16	2	1	25	FEB 2015	2015-05-01	3	0	647	1			0	0
381	381_8	7	5	1	17	JAN 2011	2015-05-01	52	0					0	0
433	433_1	84	60	1	21	JUL 2009	2014-12-31	65	0	20	37	38	5	1	1
433	433_2	90	79	1	18	FEB 2006	2014-12-31	106	0	16	41	24	6	1	1
433	433_3	128	109	1	44	FEB 2004	2014-12-31	130	0	6	69	25	6	1	1
433	433_4	17	6	1	41	DEC 2013	2014-12-31	12	0	3601	2	106	3	0	1
433	433_5	64	42	1	27	NOV 2010	2014-12-31	49	0	93	17	26	6	1	1
433	433_6	184	108	1	62	DEC 2011	2014-12-31	36	0	95	17	15	7	1	1
433	433_7	14	7	1	28	APR 2012	2014-12-31	32	0	2803	2	114	3	0	1
433	433_8			0		2006	2014-12-31	101	0					0	0
433	433_9	136	117	1	33	MAY 2001	2014-12-31	163	0	5	73	7	8	1	1
433	433_10	132	102	1	36	SEP 2009	2014-12-31	63	0	149	13	96	3	1	1
433	433_11	119	103	1	12	APR 2001	2014-12-31	164	0	4	83	35	5	1	1
433	433_12	440	382	1	24	FEB 1999	2014-12-31	190	1	1	382	2	11	1	1
433	433_13	108	89	1	26	JUN 2007	2014-12-31	90	0	19	38	34	5	1	1
433	433_14	177	160	1	18	APR 1995	2014-12-31	236	1	2	160	238	2	1	1
433	433_15	6	1	1	25	MAR 2014	2014-12-31	9	0			81	3	0	1
433	433_16	204	99	1	49	SEP 2012	2014-12-31	27	0	151	13	20	6	1	1
433	433_17	48	35	1	26	AUG 2009	2014-12-31	64	0	49	24	99	3	1	1
199	199_1	24		1	25	AUG 2015	2015-08-23	0	0			9	6	0	1
199	199_2	122	66	1	21	DEC 2012	2015-08-23	32	1	1	64	17	5	1	1
199	199_3			1		2015	2015-08-23	1	0					0	0
199	199_4	19	3	1	21	APR 2014	2015-08-23	16	0	363	2	44	3	1	1
199	199_5	88	48	1	22	SEP 2012	2015-08-23	35	1	2	47	3	7	1	1
199	199_6	18		1	38	DEC 2015	2015-08-23	0	0			0	4	0	1
199	199_7	55	44	1	22	SEP 2009	2015-08-23	71	0	18	19	53	3	1	1
199	199_8	73	14	1	26	OCT 2014	2015-08-23	10	0	53	8	73	2	1	1
199	199_9	20		1	45	MAY 2015	2015-08-23	3	0			12	5	0	1
199	199_10	9	1	1	49	AUG 15 2014	2015-08-23	12	0	417	1	33	4	0	1
199	199_11			0		2015	2015-08-23	1	0					0	0
199	199_12	40	22	1	23	mar 2012	2015-08-23	41	0	26	15	21	4	1	1
199	199_13	55	23	1	17	2012	2015-08-23	37	0	16	20	25	4	1	1
199	199_14	15	2	1	21	AUG 2014	2015-08-23	12	0	361	2	47	3	1	1
199	199_15	15		1	21	JUL 2015	2015-08-23	1	0			26	4	0	1
199	199_16	28	1	1	24	JUL 2015	2015-08-23	1	0	846	1	30	4	0	1
199	199_17	30	6	1	16	NOV 2014	2015-08-23	9	0	82	5	32	4	1	1
199	199_18	9		1	30	MAY 7 2015	2015-08-23	3	0			52	3	0	1
199	199_19	3		1	25	OCT 2015	2015-08-23	0	0			0	2	0	1
199	199_20	7	1	1	29	AUG 2014	2015-08-23	12	0			41	3	0	1
199	199_21	5		1	20	OCT 2014	2015-08-23	10	0			34	3	0	1
199	199_22	59	35	1	24	JUL 2011	2015-08-23	49	0	17	19			1	1
255	255_1	3		1	19	2013	2015-08-13	25	0					0	0
255	255_2	2		1	30	2013	2015-08-13	25	0			169	2	0	1
255	255_3	110	101	1	17	MAR 1995	2015-08-13	245	1	3	101	35	5	1	1
255	255_4	106	85	1	27	FEB 2006	2015-08-13	114	0	38	25	70	4	1	1
255	255_5	11	8	1	32	FEB 1999	2015-08-13	198	0	553	2	244	2	1	1
255	255_6	45	42	1	25	FEB 1994	2015-08-13	258	0	217	5			1	1
255	255_7	24	12	1	18	FEB 2013	2015-08-13	30	0	386	3			1	1
255	255_8	15	10	1	25	FEB 2001	2015-08-13	174	0	237	4	88	3	1	1
255	255_9	2		1	19	OCT 2010	2015-08-13	58	0			205	2	0	1
255	255_10	41	34	1	33	DEC 2004	2015-08-13	128	0	136	7	151	2	1	1
255	255_11	93	76	1	47	MAY 2009	2015-08-13	75	0	176	6	78	3	1	1
255	255_12	19	12	1	28	JUN 2012	2015-08-13	38	0					0	0
255	255_13	10	8	1	0	sep 1993	2015-08-13	263	0	613	7	257	2	1	1
255	255_14	33	24	1	16	FEB 2009	2015-08-13	78	0	129	7			1	1
255	255_15	24	20	1	15	sep 2003	2015-08-13	143	0	336	3			1	1
255	255_16	10		1	26	DEC 2014	2015-08-13	8	0			204	2	0	1
255	255_17	4		1	15	AUG 2015	2015-08-13	0	0					0	0
255	255_18	1		1	32	2015	2015-08-13	1	0			121	3	0	1
255	255_19	8	3	1	22	JAN 2012	2015-08-13	43	0					0	0
255	255_20	21	18	1	25	SEP 2004	2015-08-13	131	0	328	3			1	1
255	255_21	143	131	1	18	JUL 1995	2015-08-13	241	1	1	134	24	6	1	1
255	255_22	88	84	0	30	DEC 1995	2015-08-13	236	0	17	46	32	5	1	1
255	255_23	20	13	1	10	JUL 2010	2015-08-13	61	0	778	2	213	2	1	1
255	255_24	17	14	1	11	DEC 2001	2015-08-13	164	0	804	2			1	1
255	255_25	12	5	1	36	JUL 2007	2015-08-13	97	0			198	2	0	1
255	255_26	7		1	26	FEB 2015	2015-08-13	6	0					0	0
255	255_27	9	1	1	34	APR 2015	2015-08-13	4	0			206	2	0	1
255	255_28	35	32	1	21	MAY 1999	2015-08-13	195	0			142	2	0	1
255	255_29	6		1	28	MAR 2015	2015-08-13	5	0					0	0
255	255_30	27	21	1	15	JUL 2006	2015-08-13	109	0	107	8			1	1
255	255_31	22	11	1	41	JUL 2011	2015-08-13	49	0	286	4	41	5	1	1
255	255_32	51	48	1	21	NOV 1995	2015-08-13	237	0	41	25	104	3	1	1
255	255_33	46	40	1	33	NOV 2008	2015-08-13	81	0	788	2	81	3	1	1
255	255_34	21	10	1	24	MAR 2013	2015-08-13	29	0					0	0
255	255_35			1		2008	2015-08-13	85	0					0	0
255	255_36	58	52	1	27	SEP 2004	2015-08-13	131	0	259	4			1	1
255	255_37			0		2008	2015-08-13	85	0					0	0
428	428_1	86	80	1	44	1986	2015-04-01	345	0	5	37	11	7	1	1
428	428_2	105	93	1	83	FEB 1998	2015-04-01	206	0	8	26	3	9	1	1
428	428_3	61	57	1	29	1989	2015-04-01	309	0	10	25	27	4	1	1
428	428_4	23	21	1	64	APR 2004	2015-04-01	132	0	183	6	9	7	1	1
428	428_5			0		1995	2015-04-01	237	0	84	9			1	1
428	428_6	16	13	1	25	JUN 11 2007	2015-04-01	94	0	366	4	42	4	1	1
428	428_7	120	114	1	15	1973	2015-04-01	501	1	2	116	5	8	1	1
428	428_8	40	37	1	23	JUL 1993	2015-04-01	261	0	27	16	22	5	1	1
428	428_9			0		1994	2015-04-01	249	0	36	13			1	1
428	428_10	162	150	1	34	1984	2015-04-01	369	1	1	150	4	8	1	1
428	428_11	27	26	1	8	1984	2015-04-01	369	0	17	18	67	3	1	1
428	428_12	68	64	1	13	1982	2015-04-01	393	0	4	41	10	7	1	1
428	428_13	8	5	1	44	Oct 2004	2015-04-01	126	0	9098	1	7	8	0	1
078	078_1			0		2009	2015-09-01	74	0					0	0
078	078_2	2		0	14	2015	2015-09-01	2	0					0	0
078	078_3			0		2013	2015-09-01	26	0					0	0
078	078_4			0		2009	2015-09-01	74	0	393	1			0	0
078	078_5			1		2014	2015-09-01	14	0					0	0
078	078_6			1		2011	2015-09-01	50	0	99	3			1	1
078	078_7			1		2015	2015-09-01	2	0					0	0
078	078_8			0		2013	2015-09-01	26	0					0	0
078	078_9			0		2014	2015-09-01	14	0					0	0
078	078_10			1		2013	2015-09-01	26	0					0	0
078	078_11			0		2015	2015-09-01	2	0					0	0
078	078_12	14	15	1	22	JUN 2006	2015-09-01	111	0	17	11	20	2	1	1
078	078_13			0		2011	2015-09-01	50	0					0	0
078	078_14	4	4	1	47	SEP 2011	2015-09-01	48	0					0	0
078	078_15	6	5	1	18	SEP 2008	2015-09-01	84	0	89	3	5	3	1	1
078	078_16			0		2008	2015-09-01	86	0	542	1			0	0
078	078_17	29	24	1	40	OCT 2007	2015-09-01	95	1	1	24	4	3	1	1
078	078_18			0		2009	2015-09-01	74	0					0	0
078	078_19			1		2009	2015-09-01	74	0					0	0
078	078_20	15	16	1	27	AUG 2006	2015-09-01	109	1	5	14	16	2	1	1
078	078_21			1		2012	2015-09-01	38	0	547	1			0	0
078	078_22	3		1	22	MAY 2015	2015-09-01	4	0			7	3	0	1
078	078_23			0		2013	2015-09-01	26	0					0	0
078	078_24			0		2012	2015-09-01	38	0					0	0
078	078_25			0		2014	2015-09-01	14	0					0	0
078	078_26			1		2011	2015-09-01	50	0					0	0
078	078_27			1		2014	2015-09-01	14	0	544	1			0	0
078	078_28			0		2012	2015-09-01	38	0					0	0
078	078_29			0		2012	2015-09-01	38	0					0	0
223	223_1			1		2013	2015-02-28	19	0	3524	1			0	0		1	348
223	223_2	8	7	1	77	2009	2015-02-28	67	0	503	4	172	2	1	1		2	105
223	223_3	34	15	1	27	JUL 2011	2015-02-28	43	0	294	5	81	3	1	1	0	3	29
223	223_4	23	6	1	41	AUG 6 2013	2015-02-28	18	0	2123	2	20	5	0	1		2	98
223	223_5	76	39	1	30	JAN 1 2012	2015-02-28	37	0	32	16	11	6	1	1	0	6	7
223	223_6	9	3	1	23	AUG 21 2012	2015-02-28	30	0	804	3	155	2	1	1		3	25
223	223_7	182	140	1	35	NOV 15 2006	2015-02-28	99	1	2	144	7	7	1	1	0	4	16
223	223_8	37	27	1	38	FEB 2006	2015-02-28	108	0	35	15	15	6	1	1	0	4	19
223	223_9	16	2	1	47	OCT 15 2014	2015-02-28	4	0			10	7	0	1
223	223_10	45	18	1	45	DEC 2012	2015-02-28	26	0	155	7	12	6	1	1	0	4	15
223	223_11	6	2	1	40	DEC 2012	2015-02-28	26	0					0	0
223	223_12	171	137	1	66	AUG 1 2003	2015-02-28	138	1	1	144	4	8	1	1	0	6	6
223	223_13	142	113	1	57	FEB 15 2004	2015-02-28	132	0	4	62	16	5	1	1	0	9	3
223	223_14	38	30	1	43	JUL 2008	2015-02-28	79	0	7901	1			0	0	0	1	975
223	223_15	29	4	1	24	MAY 15 2014	2015-02-28	9	0	8443	1	69	3	0	1		1	783
223	223_16	39	25	1	34	SEP 2010	2015-02-28	53	0	42	14	6	8	1	1	0	3	30
223	223_17	44	10	1	40	APR 15 2013	2015-02-28	22	0	217	6	19	5	1	1	1	12	1
223	223_18	17	12	1	32	MAY 2009	2015-02-28	69	0	7905	1			0	0	1	12	2
373	373_1	16	6	1	15	APR 2010	2015-03-01	59	0	331	3	10	6	1	1
373	373_2	5	3	1	5	JAN 2011	2015-03-01	50	0	562	2			1	1
373	373_3	5	3	1	21	SEP 2011	2015-03-01	42	0					0	0
373	373_4	93	80	1	18	2000	2015-03-01	176	1	1	80			1	1
373	373_5	8	6	1	33	APR 2006	2015-03-01	107	0					0	0
373	373_6			0		2003	2015-03-01	140	0					0	0
373	373_7			1		2013	2015-03-01	20	0			28	3	0	1
373	373_8			1		2013	2015-03-01	20	0					0	0
373	373_9			0		2012	2015-03-01	32	0					0	0
373	373_10	20	8	1	44	2011	2015-03-01	44	0	2703	1			0	0
373	373_11	9	2	1	42	APR 2013	2015-03-01	23	0					0	0
373	373_12	4		1	34	JUN 2014	2015-03-01	9	0					0	0
373	373_13	3	1	1	39	MAY 2014	2015-03-01	10	0					0	0
373	373_14	12	10	1	28	OCT 2004	2015-03-01	125	0	123	5	36	3	1	1
373	373_15	10	5	1	50	SEP 2011	2015-03-01	42	0	3554	1	17	4	0	1
373	373_16	20	18	1	59	JUL 2005	2015-03-01	116	0	32	11	13	5	1	1
373	373_17	35	28	1	27	MAR 1 2007	2015-03-01	96	0	190	4			1	1
373	373_18	4		1	50	SEP 2014	2015-03-01	6	0			63	2	0	1
373	373_19	22	12	1	22	SEP 1 2012	2015-03-01	30	0					0	0
373	373_20	7	2	1	25	JUL 2013	2015-03-01	20	0			81	2	0	1
373	373_21			1		2003	2015-03-01	140	0	43	10			1	1
373	373_22	26	22	1	24	SEP 2005	2015-03-01	114	0	167	5			1	1
373	373_23	5		1	30	SEP 2014	2015-03-01	6	0			3	6	0	1
373	373_24	38	33	1	20	JUL 1998	2015-03-01	200	0	13	19	6	6	1	1
373	373_25	53	49	1	23	JUN 1999	2015-03-01	189	1	2	48	9	6	1	1
373	373_26	36	32	1	9	SEP 2002	2015-03-01	150	0	9	20	4	7	1	1
373	373_27	9	7	1	25	SEP 2007	2015-03-01	90	0	130	5	19	4	1	1
373	373_28	18	14	1	35	NOV 2004	2015-03-01	124	0	750	2	37	3	1	1
111	111_1	50	47	1	20	JAN 2008	2015-10-01	93	1	2	47			1	1
111	111_2	50	46	1	36	JUL 2003	2015-10-01	147	0	9	21			1	1
111	111_3	29	27	1	18	NOV 2007	2015-10-01	95	0	8	23			1	1
111	111_4	17	13	1	23	JUL 2013	2015-10-01	27	0	322	3			1	1
111	111_5	6	2	1	20	JUL 2013	2015-10-01	27	0	2325	1			0	0
111	111_6	17	14	1	40	APR 2010	2015-10-01	66	0	27	12	14	4	1	1
111	111_7	77	72	1	50	JAN 2008	2015-10-01	93	1	1	72	42	2	1	1
111	111_8	1		1	27	NOV 2015	2015-10-01	0	0			0	4	0	1
027	027_1	19	16	1	47	SEP 2003	2014-08-01	131	0	1891	4			0	0	1	16	1
027	027_2	57	35	1	50	JAN 2009	2014-08-01	67	0	149	18	13	5	1	1	0	3	43
027	027_3	7	6	1	41	NOV 2006	2014-08-01	93	0					0	0
027	027_4	89	43	1	33	NOV 1 2011	2014-08-01	33	0	259	13	140	3	1	1	0
027	027_5	79	63	1	35	JUL 17 2002	2014-08-01	145	0	570	8	660	2	1	1	0	8	6
027	027_6	63	30	1	34	AUG 2011	2014-08-01	36	0	249	13	725	2	1	1	0	2	120
027	027_7	187	60	1	44	FEB 27 2013	2014-08-01	18	0	206	14	15	5	1	1	0	4	25
027	027_8	132	117	1	24	AUG 2002	2014-08-01	144	1	4	119			1	1	0
027	027_9	47	8	1	46	OCT 2013	2014-08-01	10	0					0	0
027	027_10	4466	2850	1	45	SEP 2 1999	2014-08-01	179	0	2	418	3	8	1	1	0	15	2
027	027_11	2424	1691	1	27	APR 3 2003	2014-08-01	136	0	3	342	2	8	1	1	0	11	4
027	027_12	101	18	1	17	AUG 2013	2014-08-01	12	0	720	7	327	3	1	1	0
027	027_13	284	12	1	38	APR 10 2014	2014-08-01	4	0	8851	1	77	4	0	1	1	13	3
027	027_14			1		2012	2014-08-01	25	0	1911	4			0	0
027	027_15	135	71	1	31	JUN 2011	2014-08-01	38	0	345	11			1	1	0
027	027_16	25	18	1	17	NOV 1 2010	2014-08-01	45	0	323	11	94	4	1	1	0	1	744
027	027_17	7		1	35	APR 2014	2014-08-01	4	0			25	5	0	1
027	027_18	66	54	1	10	JUL 1 2003	2014-08-01	133	0	58	28			1	1	0
027	027_19	886	421	1	30	JAN 6 2011	2014-08-01	43	1	1	495	9	6	1	1	0	5	17
160	160_1	1		1	50	OCT 2016	2016-05-30	0	0					0	0
160	160_2	65	57	1	64	NOV 9 2009	2016-05-30	78	1	1	55	11	2	1	1
160	160_3	32	30	1	20	NOV 2007	2016-05-30	102	0	76	4			1	1
160	160_4	6	3	1	40	SEP 2013	2016-05-30	32	0					0	0
160	160_5	55	47	1	49	SEP 2007	2016-05-30	104	1	2	46	48	2	1	1
160	160_6	42	42	1	44	1982	2016-05-30	406	0	89	4	53	2	1	1
160	160_7	21	20	1	38	1985	2016-05-30	370	0					0	0
160	160_8	15	6	1	33	APR 9 2014	2016-05-30	25	0					0	0
051	051_1	10	1	1	26	JUL 2014	2014-12-22	5	0					0	0
051	051_2	12	1	1	39	JUL 25 2012	2014-12-22	29	0					0	0
051	051_3	23	5	1	22	OCT 2012	2014-12-22	26	1	32	5			1	1
051	051_4	4	3	1	28	JAN 2009	2014-12-22	71	0					0	0
051	051_5	4		1	29	JUN 2014	2014-12-22	6	0					0	0
051	051_6	2	1	1	30	DEC 2012	2014-12-22	24	0					0	0
051	051_7	57	43	1	31	SEP 1 2008	2014-12-22	75	1	1	43			1	1
181	181_1			1		2009	2015-09-01	74	0	180	3			1	1		2	142
181	181_2	43	30	1	21	JAN 15 2006	2015-09-01	116	0	34	12	4	5	1	1	1	30	1
181	181_3			1		2011	2015-09-01	50	0	689	1			0	0
181	181_4	40	37	1	0	SEP 1 1994	2015-09-01	252	0	27	14			1	1	0	10	16
181	181_5	37	30	1	17	OCT 15 2002	2015-09-01	155	0	26	14	13	4	1	1	1	29	2
181	181_6	77	63	1	0	MAY 1993	2015-09-01	268	0	9	23	22	3	1	1	0	16	5
181	181_7	83	69	1	0	1982	2015-09-01	398	1	2	68	20	3	1	1	0	15	7
181	181_8			1		1996	2015-09-01	230	0	158	4			1	1		3	66
181	181_9	9	7	1	23	NOV 2011	2015-09-01	46	0	446	2	3	6	1	1		2	100
181	181_10	79	73	1	9	1969	2015-09-01	554	1	1	73			1	1	0	11	12
181	181_11	10	4	1	25	SEP 2012	2015-09-01	36	0			5	5	0	1		1	741
181	181_12	10	3	1	24	JUN 2013	2015-09-01	27	0			6	5	0	1		1	1019
425	425_1	22	6	1	17	MAR 2014	2015-07-01	16	0					0	0
425	425_2	1		0	0	MAR 2010	2015-07-01	64	0					0	0
425	425_3	1		0	0	SEP 2011	2015-07-01	46	0					0	0
425	425_4			1		2013	2015-07-01	24	0					0	0
425	425_5	113	91	1	21	SEP 1 2007	2015-07-01	94	0	740	4			0	0
425	425_6			0		2013	2015-07-01	24	0					0	0
425	425_7	7	6	1	27	AUG 20 2011	2015-07-01	47	0	9600	1			0	0
425	425_8			0		2014	2015-07-01	12	0					0	0
425	425_9	1		1	20	JAN 2011	2015-07-01	54	0					0	0
425	425_10	35	20	1	39	FEB 2014	2015-07-01	17	0	10372	1			0	0
425	425_11	19	12	1	23	OCT 2011	2015-07-01	45	0	1720	2			0	0
425	425_12	62	40	1	19	OCT 10 2011	2015-07-01	45	0	270	8			1	1
425	425_13	11	6	1	26	JUN 2013	2015-07-01	25	0					0	0
425	425_14	11	3	1	36	JUL 15 2014	2015-07-01	12	0					0	0
425	425_15	64	59	1	32	OCT 1999	2015-07-01	189	0	5448	1			0	0
425	425_16	22	10	1	23	JUN 2014	2015-07-01	13	0					0	0
425	425_17	13	9	1	17	JUL 2011	2015-07-01	48	0					0	0
425	425_18	1		0	0	MAR 2012	2015-07-01	40	0					0	0
425	425_19	5	4	1	30	DEC 2010	2015-07-01	55	0					0	0
425	425_20	209	189	1	36	MAR 15 2001	2015-07-01	172	1	2	198			1	1
425	425_21			0		2009	2015-07-01	72	0					0	0
425	425_22	267	229	1	17	DEC 1 2006	2015-07-01	103	1	1	228			1	1
425	425_23	29	22	1	38	APR 16 2011	2015-07-01	51	0					0	0
425	425_24	10	5	1	17	oct 2011	2015-07-01	45	0					0	0
425	425_25	38	30	1	28	JUN 2008	2015-07-01	85	0	650	4	12	2	0	1
425	425_26	14	10	1	25	JAN 2007	2015-07-01	102	0					0	0
425	425_27	12	3	1	36	JUN 2013	2015-07-01	25	0					0	0
425	425_28			0		2012	2015-07-01	36	0					0	0
425	425_29			0		2011	2015-07-01	48	0					0	0
425	425_30	4	1	1	55	JUN 2012	2015-07-01	37	0					0	0
425	425_31	4		1	21	DEC 6 2013	2015-07-01	19	0					0	0
425	425_32			0		2014	2015-07-01	12	0					0	0
425	425_33	7	5	1	20	FEB 15 2010	2015-07-01	65	0					0	0
425	425_34	3		1	11	JAN 2011	2015-07-01	54	0					0	0
425	425_35			0		2011	2015-07-01	48	0					0	0
425	425_36			0		2014	2015-07-01	12	0					0	0
425	425_37			0		2012	2015-07-01	36	0					0	0
425	425_38			0		2009	2015-07-01	72	0					0	0
425	425_39	25	2	1	12	AUG 2010	2015-07-01	59	0	749	4			0	0
425	425_40			0		2014	2015-07-01	12	0					0	0
425	425_41	12	5	1	40	JUL 2013	2015-07-01	24	0					0	0
425	425_42	3		1	25	2012	2015-07-01	36	0					0	0
425	425_43	20	12	1	27	APR 2012	2015-07-01	39	0					0	0
425	425_44	12	5	1	26	AUG 2013	2015-07-01	23	0					0	0
425	425_45			0		2014	2015-07-01	12	0					0	0
425	425_46	15	3	1	47	JUL 2014	2015-07-01	12	0					0	0
425	425_47	133	117	1	31	MAY 6 2002	2015-07-01	158	0	236	9			1	1
425	425_48			0		2014	2015-07-01	12	0					0	0
425	425_49			0		2011	2015-07-01	48	0					0	0
425	425_50			0		2012	2015-07-01	36	0					0	0
425	425_51	1		0	0	MAR 2010	2015-07-01	64	0					0	0
044	044_1	57	55	1	8	JUN 1997	2016-01-01	223	0	56	45	241	2	1	1
044	044_2	92	49	1	29	MAR 18 2014	2016-01-01	22	0	74	40	212	3	1	1
044	044_3	87	81	1	26	DEC 2007	2016-01-01	97	0	39	52	36	7	1	1
044	044_4	92	85	1	31	SEP 2005	2016-01-01	124	0	27	62	20	8	1	1
044	044_5	41	32	1	30	AUG 2011	2016-01-01	53	0	114	26	54	6	1	1
044	044_6	75	55	1	30	2009	2016-01-01	78	0	68	41			1	1
044	044_7			0		2009	2016-01-01	78	0	303	12			1	1
044	044_8	31	27	1	24	FEB 2010	2016-01-01	71	0	157	21	48	6	1	1
044	044_9	609	482	1	22	APR 23 2011	2016-01-01	57	1	1	501	45	6	1	1
044	044_10	498	456	1	19	MAY 1997	2016-01-01	224	1	2	475	39	7	1	1
044	044_11	9	5	1	21	2014	2016-01-01	18	0	2562	3	31	7	0	1
044	044_12	30	27	1	6	APR 5 2007	2016-01-01	105	0	156	21	207	3	1	1
044	044_13	99	90	1	15	NOV 1 2004	2016-01-01	134	0	38	53	71	4	1	1
044	044_14	34	33	1	10	1996	2016-01-01	234	0	135	23			1	1
044	044_15	161	148	1	32	SEP 1998	2016-01-01	208	0	10	117	46	6	1	1
044	044_16	50	31	1	33	AUG 2014	2016-01-01	17	0	301	12	304	2	1	1
044	044_17	290	224	1	39	DEC 18 2012	2016-01-01	37	0	6	156	50	6	1	1
044	044_18	95	91	1	27	MAY 2003	2016-01-01	152	0	30	58	41	7	1	1
044	044_19	24	23	1	18	MAY 2009	2016-01-01	80	0	262	14	141	3	1	1
044	044_20	58	52	1	27	APR 2005	2016-01-01	129	0	109	27			1	1
044	044_21	167	51	1	30	JUN 20 2015	2016-01-01	7	0	218	17	186	3	1	1
044	044_22			0		2010	2016-01-01	66	0					0	0
044	044_23	16	11	1	27	AUG 2012	2016-01-01	41	0	1401	5	306	2	0	1
044	044_24	53	48	1	21	MAY 5 2008	2016-01-01	92	0	84	36	75	4	1	1
147	147_1	9	8	1	27	mar 2009	2016-02-22	83	0	2959	1			0	0		8	15
147	147_2	44	39	1	15	MAR 2009	2016-02-22	83	0	3084	1			0	0	1	40	1
147	147_3	5	1	1	8	JUN 2015	2016-02-22	8	0	3094	1			0	0		1	821
147	147_4	91	81	1	14	JUL 2004	2016-02-22	139	1	1	81			1	1	0	2	108
147	147_5	6	4	1	31	OCT 2012	2016-02-22	40	0					0	0
147	147_6	8	4	1	19	FEB 2014	2016-02-22	24	0	3096	1			0	0		1	873
147	147_7	8	6	1	24	JAN 2010	2016-02-22	73	0	459	2	13	2	1	1		1	1489
147	147_8	1		1	19	JUN 2016	2016-02-22	0	0					0	0
147	147_9	9	4	1	50	JAN 2015	2016-02-22	13	0					0	0
147	147_10	5	2	1	36	MAR 2014	2016-02-22	23	0	3120	1			0	0		1	847
147	147_11	12	2	1	43	MAR 2015	2016-02-22	11	0	3080	1	4	3	0	1		1	869
147	147_12	71	69	1	17	AUG 2004	2016-02-22	138	1	2	69			1	1	1	1	1501
076	076_1			1		2012	2015-12-01	41	0	39	6			1	1
076	076_2	6	1	1	39	APR 2015	2015-12-01	8	0	1261	1			0	0
076	076_3	81	44	1	32	MAY 2014	2015-12-01	19	0	34	7			1	1
076	076_4			0		2014	2015-12-01	17	0	1786	1			0	0
076	076_5	73	52	1	36	MAR 2012	2015-12-01	45	1	1	52			1	1
076	076_6	11		1	38	NOV 18 2015	2015-12-01	1	0					0	0
076	076_7	57	48	1	9	JUL 2007	2015-12-01	101	1	2	48			1	1
076	076_8	6	2	1	53	SEP 2014	2015-12-01	15	0			14	2	0	1
222	222_1			1		1999	2015-02-16	187	0	93	5			1	1
222	222_2			1		2013	2015-02-16	19	0	3443	1			0	0
222	222_3	32	26	1	20	JAN 2003	2015-02-16	145	0	13	16	16	7	1	1
222	222_4	59	52	1	25	DEC 2005	2015-02-16	110	1	2	52	10	9	1	1
222	222_5	6	5	1	55	mar 2010	2015-02-16	59	0	531	2	40	4	1	1
222	222_6	32	27	1	52	AUG 2005	2015-02-16	114	0	11	18	18	7	1	1
222	222_7			1		2008	2015-02-16	79	0					0	0
222	222_8	13	2	1	50	MAY 2013	2015-02-16	21	0			2	11	0	1
222	222_9	14	9	1	29	AUG 2012	2015-02-16	30	0	334	2	21	7	1	1
222	222_10	51	46	1	28	JUN 1999	2015-02-16	188	0	5	23	5	11	1	1
222	222_11	33	29	1	19	OCT 2003	2015-02-16	136	0	14	16	17	7	1	1
222	222_12	36	32	1	46	JUL 2005	2015-02-16	115	0	8	20	25	6	1	1
222	222_13	20	13	1	69	NOV 2009	2015-02-16	63	0	30	8	41	4	1	1
222	222_14	29	24	1	44	may 2003	2015-02-16	141	0	15	16	13	7	1	1
222	222_15	19	14	1	14	may 2005	2015-02-16	117	0	64	6	90	2	1	1
222	222_16	39	36	1	39	JUN 1994	2015-02-16	248	0	24	10	28	5	1	1
222	222_17	91	82	1	21	MAR 2001	2015-02-16	167	1	1	82	15	7	1	1
222	222_18			1		2000	2015-02-16	175	0	4	26			1	1
222	222_19			1		2006	2015-02-16	103	0	6	21			1	1
222	222_20	14	13	1	28	JAN 2004	2015-02-16	133	0	383	2			1	1
222	222_21			0		2005	2015-02-16	115	0	3049	1			0	0
222	222_22	12	9	1	18	JUL 2010	2015-02-16	55	0	31	8	9	9	1	1
222	222_23	29	19	1	25	APR 2009	2015-02-16	70	0	20	12	11	9	1	1
222	222_24	25	19	1	26	FEB 2010	2015-02-16	60	0	17	15	4	11	1	1
301	301_1	1	1	0	7	1997	2015-06-01	215	0					0	0
301	301_2			1		2001	2015-06-01	167	0	16136	1			0	0
301	301_3			1		2008	2015-06-01	83	0					0	0
301	301_4	72	42	1	23	mar 2012	2015-06-01	39	0					0	0
301	301_5	261	210	1	41	DEC 2006	2015-06-01	102	0	624	9			1	1
301	301_6	67	62	1	50	JAN 2007	2015-06-01	101	0	647	8			1	1
301	301_7	42	35	1	46	AUG 2009	2015-06-01	70	0	2681	3	10	3	0	1
301	301_8	23	18	1	37	JUL 2001	2015-06-01	167	0	15966	1			0	0
301	301_9	51	50	1	8	SEP 14 1991	2015-06-01	285	0	203	19	65	2	1	1
301	301_10	301	298	1	31	JAN 1994	2015-06-01	257	1	1	295			1	1
301	301_11	24	22	1	38	JAN 1995	2015-06-01	245	0	4086	2			0	0
301	301_12	23	10	1	17	FEB 2012	2015-06-01	40	0					0	0
301	301_13	88	86	1	27	OCT 2000	2015-06-01	176	0	177	21	78	2	1	1
301	301_14	293	293	1	22	AUG 28 1999	2015-06-01	190	1	2	287			1	1
301	301_15	2	1	1	7	JAN 2001	2015-06-01	173	0	17750	1	71	2	0	1
301	301_16	56	51	1	23	2003	2015-06-01	143	0	595	9	71	2	1	1
215	215_1	11		1	31	JUL 2014	2014-02-01	0	0			5	3	0	1
215	215_2	29	23	1	29	AUG 2001	2014-02-01	150	0	47	20			1	1
215	215_3	115	97	1	56	APR 2000	2014-02-01	166	1	2	97			1	1
215	215_4	24	19	1	40	JAN 2008	2014-02-01	73	0	1121	2			0	0
215	215_5			0		2013	2014-02-01	7	0					0	0
215	215_6	23	15	1	20	JUL 2008	2014-02-01	67	0	202	7	91	2	1	1
215	215_7	12	4	1	30	SEP 2011	2014-02-01	29	0	843	2			0	0
215	215_8	5	3	1	20	DEC 2008	2014-02-01	62	0	1127	2			0	0
215	215_9	61	40	1	22	OCT 2007	2014-02-01	76	0	36	22			1	1
215	215_10	188	155	1	34	DEC 2000	2014-02-01	158	1	1	157	69	2	1	1
215	215_11	44	32	1	36	JUL 2006	2014-02-01	91	0	45	21	31	3	1	1
132	132_1	4	1	1	32	2015	2016-03-01	8	0			2	7	0	1
132	132_2			1			2016-03-01	56	0			6	5	0	1
132	132_3	8	6	1	27	DEC 2014	2016-03-01	15	0	1753	1	81	2	0	1
132	132_4	31	23	1	23	FEB 2011	2016-03-01	61	0	163	4	7	5	1	1
132	132_5			0		2015	2016-03-01	8	0					0	0
132	132_6			1			2016-03-01	20	0	530	2			1	1
132	132_7	25	22	1	14	mar 2000	2016-03-01	192	0	44	8	19	4	1	1
132	132_8	51	44	1	51	APR 1 2009	2016-03-01	83	0	16	13	3	7	1	1
132	132_9	9	8	1	17	SEP 2003	2016-03-01	150	0					0	0
132	132_10	14	11	1	28	APR 2007	2016-03-01	107	0	2503	1			0	0
132	132_11	7	3	1	37	JUL 2014	2016-03-01	20	0					0	0
132	132_12	30	27	1	18	FEB 2002	2016-03-01	169	0	24	11	18	4	1	1
132	132_13	5	4	1	17	SEP 2011	2016-03-01	54	0	3559	1	9	4	0	1
132	132_14	2		1	12	MAR 2015	2016-03-01	12	0					0	0
132	132_15	80	65	1	29	NOV 2007	2016-03-01	100	1	1	65			1	1
132	132_16	12	7	1	14	JAN 2009	2016-03-01	86	0					0	0
132	132_17	4	2	1	23	FEB 2014	2016-03-01	25	0					0	0
132	132_18	65	56	1	9	NOV 1992	2016-03-01	280	1	2	54	20	4	1	1
132	132_19	33	30	1	32	FEB 1990	2016-03-01	313	0	25	11	14	4	1	1
132	132_20	40	36	1	32	FEB 2010	2016-03-01	73	0	164	4	32	3	1	1
132	132_21	51	50	1	30	JUL 1999	2016-03-01	200	0	535	2			1	1
132	132_22	9	7	1	30	Oct 2001	2016-03-01	173	0					0	0
132	132_23	9	8	1	42	MAR 2014	2016-03-01	24	0	526	2	16	4	1	1
132	132_24	10	7	1	22	MAY 2011	2016-03-01	58	0					0	0
132	132_25	2	1	1	29	MAR 2015	2016-03-01	12	0					0	0
132	132_26	8	7	1	13	JAN 1998	2016-03-01	218	0					0	0
042	042_1	20	2	1	33	DEC 8 2015	2015-12-01	0	0					0	0
042	042_2	35	1	1	31	DEC 1 2015	2015-12-01	0	0			6	4	0	1		1	959
042	042_3	76	7	1	24	JUL 9 2015	2015-12-01	5	0	1600	2	8	3	0	1		4	50
042	042_4	25	3	1	19	FEB 2015	2015-12-01	10	0	1313	2	30	3	0	1		3	131
042	042_5	30	12	1	19	JAN 2014	2015-12-01	23	0	26	38	42	3	1	1	1	9	17
042	042_6	388	289	1	23	FEB 14 2008	2015-12-01	94	1	1	330	3	4	1	1	0	14	3
042	042_7	99	23	1	30	FEB 3 2015	2015-12-01	10	0	245	8	22	3	1	1	1	22	1
042	042_8	37	1	1	11	JAN 2015	2015-12-01	11	0	2161	1	34	3	0	1
042	042_9	259	211	1	21	SEP 23 2008	2015-12-01	87	1	2	209	4	4	1	1	0	11	6
042	042_10	128	80	1	17	DEC 2012	2015-12-01	36	0	12	70	53	3	1	1	0	9	16
081	081_1	12	2	1	44	SEP 2013	2015-04-30	19	0	6840	1			0	0
081	081_2	5	1	1	36	JUL 2014	2015-04-30	9	0			62	4	0	1
081	081_3	79	48	1	51	APR 2013	2015-04-30	24	0	526	9	13	7	1	1
081	081_4	70	43	1	46	MAY 7 2012	2015-04-30	35	0	307	13	212	2	1	1
081	081_5	118	84	1	39	MAY 2010	2015-04-30	59	0	33	48	25	5	1	1
081	081_6	63	40	1	49	NOV 2012	2015-04-30	29	0	406	11	73	4	1	1
081	081_7	46	31	1	43	2012	2015-04-30	33	0	631	8			1	1
081	081_8	19	10	1	38	JUN 2011	2015-04-30	46	0	673	7	177	2	1	1
081	081_9			1		2014	2015-04-30	9	0					0	0
081	081_10	6	1	1	65	APR 2015	2015-04-30	0	0					0	0
081	081_11	16	7	1	54	AUG 2012	2015-04-30	32	0	1638	4	39	5	0	1
081	081_12	170	129	1	33	JAN 2009	2015-04-30	75	0	26	63	324	2	1	1
081	081_13			1		2014	2015-04-30	9	0					0	0
081	081_14	371	330	1	40	APR 2001	2015-04-30	168	0	10	89	85	3	1	1
081	081_15	28	2	1	42	JUN 2015	2015-04-30	0	0			0	8	0	1
081	081_16	13		1	21	JUN 2014	2015-04-30	10	0					0	0
081	081_17			0		2014	2015-04-30	9	0			0	2	0	1
081	081_18	16	10	1	59	NOV 28 2012	2015-04-30	29	0	1639	4	151	2	0	1
081	081_19	471	379	1	30	APR 2006	2015-04-30	108	1	1	393	30	5	1	1
081	081_20	18	3	1	41	OCT 2014	2015-04-30	6	0			2	11	0	1
081	081_21	22	1	1	49	AUG 2014	2015-04-30	8	0			340	2	0	1
081	081_22	27	18	1	28	SEP 2012	2015-04-30	31	0	1199	5			0	0
081	081_23	2		1	57	JUL 4 2015	2015-04-30	0	0			0	2	0	1
081	081_24	124	90	1	34	OCT 2010	2015-04-30	54	0	58	37	26	5	1	1
081	081_25	27	13	1	35	OCT 2013	2015-04-30	18	0	997	5			0	0
081	081_26	22	9	1	27	AUG 10 2013	2015-04-30	20	0	1927	3	104	3	0	1
081	081_27	54	28	1	47	OCT 14 2013	2015-04-30	18	0	872	6	106	3	1	1
081	081_28	72	36	1	41	OCT 1 2012	2015-04-30	30	0	216	17	24	5	1	1
081	081_29	61	33	1	37	MAR 2013	2015-04-30	25	0	1037	5			0	0
081	081_30	250	181	1	53	MAY 1 2009	2015-04-30	71	1	3	189	77	4	1	1
036	036_1	45	37	1	24	MAR 2006	2015-08-01	113	0	167	9			1	1
036	036_2	31	16	1	41	SEP 2011	2015-08-01	47	0	2036	2			0	0
036	036_3	55	38	1	15	OCT 2010	2015-08-01	58	0	124	10	82	4	1	1
036	036_4	20	18	0	9	APR 1993	2015-08-01	268	0	461	5			1	1
036	036_5	15	11	1	54	OCT 2006	2015-08-01	106	0	300	6	56	5	1	1
036	036_6	15	9	1	52	DEC 2011	2015-08-01	44	0	10041	1			0	0
036	036_7	13	12	1	53	JUN 2011	2015-08-01	50	0	580	4	70	4	1	1
036	036_8	41	40	1	26	JUL 1994	2015-08-01	253	0	414	5			1	1
036	036_9	38	36	1	24	JUN 1 1996	2015-08-01	230	0	361	6	41	5	1	1
036	036_10	173	116	1	48	SEP 2009	2015-08-01	71	0	221	7			1	1
036	036_11	42	28	1	40	AUG 2010	2015-08-01	60	0	322	6	105	3	1	1
036	036_12			0		2005	2015-08-01	121	0					0	0
036	036_13	18	7	1	47	SEP 1 2013	2015-08-01	23	0	12606	1			0	0
036	036_14	148	114	1	56	MAY 2008	2015-08-01	87	0	45	17			1	1
036	036_15	11	5	1	52	AUG 2012	2015-08-01	36	0	5826	1	214	2	0	1
036	036_16			0		2000	2015-08-01	181	0	35	19	4	9	1	1
036	036_17	2		1	42	AUG 2015	2015-08-01	0	0			125	3	0	1
036	036_18	6	5	1	30	JAN 2008	2015-08-01	91	0	576	4	60	4	1	1
036	036_19	1		1	36	FEB 2016	2015-08-01	0	0					0	0
036	036_20	20	17	1	24	1994	2015-08-01	253	0	713	4			1	1
036	036_21	96	85	1	43	APR 2005	2015-08-01	124	0	69	13	23	7	1	1
036	036_22	20	14	1	17	FEB 2010	2015-08-01	66	0	615	4	229	2	1	1
036	036_23	11	7	1	17	JAN 2011	2015-08-01	55	0	2727	1	251	2	0	1
036	036_24	5	4	1	58	MAR 2012	2015-08-01	41	0	2753	1	49	5	0	1
036	036_25			0		1999	2015-08-01	193	0	165	9	14	8	1	1
036	036_26	24		1	78	APR 1 2015	2015-08-01	4	0			178	2	0	1
036	036_27	77	59	1	37	JAN 2007	2015-08-01	103	0	696	4			1	1
036	036_28	39	15	1	43	FEB 2013	2015-08-01	30	0	12618	1			0	0
036	036_29	29	20	1	36	JUL 2008	2015-08-01	85	0	92	12	269	2	1	1
036	036_30	42	40	1	31	DEC 1994	2015-08-01	248	0	359	6	35	6	1	1
036	036_31	10	3	1	38	SEP 2014	2015-08-01	11	0					0	0
036	036_32	6		1	46	APR 14 2014	2015-08-01	16	0					0	0
036	036_33	11	4	1	40	JUN 2013	2015-08-01	26	0	621	4			1	1
036	036_34	97	58	1	36	DEC 2008	2015-08-01	80	0	42	18	277	2	1	1
036	036_35	37	31	1	48	FEB 2009	2015-08-01	78	0	223	7	270	2	1	1
036	036_36	14	9	1	48	APR 2012	2015-08-01	40	0					0	0
036	036_37	7	3	1	50	MAY 2013	2015-08-01	27	0					0	0
036	036_38	35	34	1	20	DEC 1993	2015-08-01	260	0	154	9	40	6	1	1
036	036_39	27	16	1	28	JUN 2010	2015-08-01	62	0	2037	2			0	0
036	036_40	38	20	1	64	NOV 2012	2015-08-01	33	0			286	2	0	1
036	036_41	11	2	1	54	OCT 2012	2015-08-01	34	0			213	2	0	1
036	036_42	16	5	1	46	OCT 2014	2015-08-01	10	0	5693	1	151	2	0	1
036	036_43	17	14	1	24	nov 2007	2015-08-01	93	0	984	3	116	3	0	1
036	036_44	51	41	1	45	JAN 2007	2015-08-01	103	0	133	10	34	6	1	1
036	036_45	8	4	1	12	MAY 15 2008	2015-08-01	87	0	831	3	106	3	0	1
036	036_46	11	7	1	22	2009	2015-08-01	73	0	10547	1	65	4	0	1
036	036_47	30	10	1	64	OCT 2012	2015-08-01	34	0	940	3	195	2	0	1
036	036_48	277	201	1	89	JUL 2008	2015-08-01	85	1	1	208			1	1
036	036_49	14	12	1	31	2006	2015-08-01	109	0	574	4			1	1
036	036_50			1		2003	2015-08-01	145	0	15	32			1	1
036	036_51	155	120	1	48	2005	2015-08-01	121	1	2	123	20	7	1	1
036	036_52	5	1	0	7	NOV 2005	2015-08-01	117	0					0	0
036	036_53	128	115	1	27	JUL 1997	2015-08-01	217	0	132	10			1	1
036	036_54	32	30	1	23	DEC 16 1996	2015-08-01	224	0	204	8	45	5	1	1
036	036_55	128	59	1	61	MAY 2013	2015-08-01	27	0	58	15	288	2	1	1
036	036_56	20	6	1	49	DEC 2013	2015-08-01	20	0			160	2	0	1
036	036_57	34	24	1	32	nov 2009	2015-08-01	69	0	198	8	108	3	1	1
036	036_58	6	2	1	21	OCT 2011	2015-08-01	46	0	11207	1	198	2	0	1
213	213_1			1		2015	2015-05-08	0	0					0	0
213	213_2			1		1999	2015-05-08	190	0					0	0
213	213_3	10	6	1	35	NOV 1 2010	2015-05-08	54	0					0	0
213	213_4	7	6	1	28	AUG 28 2006	2015-05-08	105	0					0	0
213	213_5	10	9	1	14	JAN 2013	2015-05-08	28	0					0	0
213	213_6	13	8	1	45	2012	2015-05-08	34	0					0	0
213	213_7	8	7	1	13	FEB 2005	2015-05-08	123	0					0	0
213	213_8			1		2013	2015-05-08	22	0					0	0
213	213_9	8	7	1	24	OCT 1993	2015-05-08	259	0					0	0
213	213_10	11	7	1	35	NOV 16 2009	2015-05-08	66	0					0	0
213	213_11	1		1	29	DEC 2009	2015-05-08	65	0					0	0
213	213_12	9	6	1	44	APR 2011	2015-05-08	49	0					0	0
213	213_13	1		1	21	AUG 15 2015	2015-05-08	0	0					0	0
213	213_14			1		2009	2015-05-08	70	0					0	0
213	213_15			1		2005	2015-05-08	118	0					0	0
213	213_16	11	10	1	26	SEP 2002	2015-05-08	152	0					0	0
213	213_17	37	36	1	18	DEC 2000	2015-05-08	173	1	1	36			1	1
213	213_18			1		2014	2015-05-08	10	0					0	0
213	213_19	2	1	1	14	NOV 2012	2015-05-08	30	0					0	0
213	213_20	3	2	1	5	DEC 2008	2015-05-08	77	0					0	0
213	213_21	7	6	1	17	DEC 2009	2015-05-08	65	0					0	0
213	213_22	6	5	1	10	MAY 21 2007	2015-05-08	96	0					0	0
213	213_23	6	5	1	6	JAN 2010	2015-05-08	64	0	113	3			1	1
213	213_24	29	26	1	19	MAR 2005	2015-05-08	122	1	2	26			1	1
213	213_25	3	2	1	25	FEB 2011	2015-05-08	51	0					0	0
213	213_26	9		1	25	AUG 1 2013	2015-05-08	21	0					0	0
311	311_1	3		1	40	OCT 2015	2016-01-01	3	0					0	0
311	311_2	10	5	1	24	APR 22 2013	2016-01-01	33	0					0	0
311	311_3	356	322	1	97	OCT 2004	2016-01-01	135	1	1	252			1	1
311	311_4	5	4	1	54	AUG 2014	2016-01-01	17	0					0	0
311	311_5	32	28	1	73	AUG 2003	2016-01-01	149	1	18	26			1	1
311	311_6	19	16	1	58	APR 2008	2016-01-01	93	0	341	5	21	2	1	1
311	311_7	11	8	1	45	JAN 2009	2016-01-01	84	0					0	0
311	311_8	11	9	0	58	NOV 2010	2016-01-01	62	0					0	0
311	311_9			0		1996	2016-01-01	234	0	123	9			1	1
311	311_10	25	22	1	42	MAY 2004	2016-01-01	140	0	736	3			1	1
311	311_11	7	3	1	63	2012	2016-01-01	42	0					0	0
241	241_1	56	55	1	32	sep 1993	2016-04-13	271	1	1	53	43	3	1	1	0	3	36
241	241_2	12	8	1	32	JUN 2013	2016-04-13	34	0	112	5	83	2	1	1		2	75
241	241_3	13	12	1	20	JUN 2001	2016-04-13	178	0	417	2			1	1	1	11	2
241	241_4	12	10	1	30	SEP 2008	2016-04-13	91	0	577	2	24	4	1	1	1	11	1
241	241_5	51	48	1	44	DEC 1999	2016-04-13	196	1	2	47	10	5	1	1	0	3	19
241	241_6	20	20	1	22	2007	2016-04-13	105	0	45	8	74	2	1	1	0	1	811
241	241_7	34	30	1	33	OCT 2007	2016-04-13	102	0	18	13	20	4	1	1	0	3	25
241	241_8	18	17	1	7	2000	2016-04-13	189	0	238	3			1	1	0
241	241_9	40	35	1	6	2005	2016-04-13	129	0	79	6			1	1	0	1	790
241	241_10	24	21	1	20	OCT 2006	2016-04-13	114	0	73	7	44	3	1	1	0	3	31
241	241_11	33	32	1	11	JAN 1996	2016-04-13	243	0	25	12	48	3	1	1	0	1	662
241	241_12	40	38	1	15	MAR 2008	2016-04-13	97	0	71	7			1	1	0	3	28
479	479_1	36	33	1	26	may 1995	2014-11-01	234	0	7	20	41	5	1	1
479	479_2	80	68	1	42	AUG 14 2000	2014-11-01	171	1	2	68	8	10	1	1
479	479_3	11	6	1	21	APR 2009	2014-11-01	67	0	602	2	19	7	1	1
479	479_4	20	5	1	37	OCT 2011	2014-11-01	37	0	734	2	97	3	1	1
479	479_5	53	45	1	7	JUN 1987	2014-11-01	329	0	4	27	22	7	1	1
479	479_6	81	73	1	17	JUN 24 1989	2014-11-01	305	1	1	73	3	11	1	1
479	479_7	36	31	1	24	JAN 1999	2014-11-01	190	0	8	20	6	10	1	1
479	479_8	51	40	1	19	MAR 2002	2014-11-01	152	0	14	14	78	4	1	1
479	479_9	7		1	88	2014	2014-11-01	4	0			24	7	0	1
479	479_10	12	3	0	53	2010	2014-11-01	52	0	2182	1	63	4	0	1
479	479_11	7		1	54	DEC 23 2012	2014-11-01	23	0			106	3	0	1
479	479_12	27	20	1	25	OCT 2002	2014-11-01	145	0	51	6	38	6	1	1
479	479_13			1		2002	2014-11-01	148	0	58	6			1	1
479	479_14	23	20	1	42	1994	2014-11-01	244	0	20	11	90	3	1	1
479	479_15			0		1995	2014-11-01	232	0	104	4			1	1
479	479_16	17	13	1	25	MAR 2007	2014-11-01	92	0	89	4	33	6	1	1
479	479_17			1		2014	2014-11-01	4	0			0	6	0	1
479	479_18	10	9	0	0	1977	2014-11-01	448	0	193	3	96	3	1	1
479	479_19			0		2012	2014-11-01	28	0					0	0
479	479_20	43	40	1	34	may 1994	2014-11-01	246	0	3	28	7	10	1	1
479	479_21	6	2	1	42	JUL 2013	2014-11-01	16	0	1198	1	28	7	0	1
479	479_22	11	10	1	12	1980	2014-11-01	412	0	186	3			1	1
479	479_23	22	16	1	15	APR 2002	2014-11-01	151	0	21	11	94	3	1	1
479	479_24	70	61	1	33	JAN 2 2002	2014-11-01	154	0	5	26	5	10	1	1
479	479_25	13	11	1	29	DEC 2005	2014-11-01	107	0	593	2	103	3	1	1
479	479_26			1		2002	2014-11-01	148	0	200	3			1	1
479	479_27			0		2013	2014-11-01	16	0					0	0
479	479_28	26	19	1	10	mar 1998	2014-11-01	200	0	18	13	42	5	1	1
479	479_29			0		2008	2014-11-01	76	0					0	0
479	479_30			1		1997	2014-11-01	208	0	84	5			1	1
479	479_31	21	16	1	50	nov 1995	2014-11-01	228	0	29	9	39	6	1	1
479	479_32	22	16	1	15	JUL 1999	2014-11-01	184	0	31	9	35	6	1	1
479	479_33			0		2010	2014-11-01	52	0					0	0
479	479_34			0		2012	2014-11-01	28	0	857	1			0	0
479	479_35			0		1996	2014-11-01	220	0	4895	1			0	0
479	479_36	24	21	1	30	JUL 2003	2014-11-01	136	0	40	8	44	5	1	1
479	479_37	42	35	1	17	JUL 1993	2014-11-01	256	0	6	22	40	5	1	1
479	479_38	23	19	0	21	jun 1995	2014-11-01	233	0	23	10	16	7	1	1
479	479_39			0		2006	2014-11-01	100	0					0	0
479	479_40	24	18	1	10	JUN 1992	2014-11-01	269	0	15	14	23	7	1	1
479	479_41			1		2005	2014-11-01	112	0	215	3			1	1
248	248_1	30	21	1	35	JUN 2010	2015-08-01	62	0	22	9			1	1
248	248_2			0			2015-08-01	25	0					0	0
248	248_3	5		1	0	JAN 24 2015	2015-08-01	7	0					0	0
248	248_4	12	7	1	20	dec 2011	2015-08-01	44	0	77	3	34	2	1	1
248	248_5	20	10	1	34	MAY 2011	2015-08-01	51	0	31	7			1	1
248	248_6	10	3	1	44	SEP 2014	2015-08-01	11	0	1244	1	6	5	0	1
248	248_7	50	36	1	32	JUL 15 2009	2015-08-01	73	1	2	35	12	3	1	1
248	248_8	50	37	1	46	JUN 2007	2015-08-01	98	1	1	37	16	3	1	1
248	248_9	3		1	44	JUL 2014	2015-08-01	13	0					0	0
248	248_10	18	10	1	34	may 2011	2015-08-01	51	0	40	6			1	1
248	248_11	30	18	1	51	DEC 1 2010	2015-08-01	56	0	12	12	9	4	1	1
248	248_12	10	3	1	23	JUN 2013	2015-08-01	26	0	163	2	20	3	1	1
045	045_1	119	108	1	27	NOV 1996	2014-01-01	206	1	2	109	37	4	1	1
045	045_2	150	141	1	23	MAY 1996	2014-01-01	212	1	1	141	40	4	1	1
045	045_3	121	100	1	39	FEB 2005	2014-01-01	107	0	7	47	131	2	1	1
045	045_4			1		2004	2014-01-01	114	0	765	2			1	1
045	045_5			1		1994	2014-01-01	234	0	24	24			1	1
045	045_6	93	90	1	30	NOV 1993	2014-01-01	242	0	4	61	32	4	1	1
045	045_7	112	96	1	41	JUN 1998	2014-01-01	187	0	76	13			1	1
045	045_8	25	20	0	16	2003	2014-01-01	126	0	71	14	35	4	1	1
045	045_9	86	82	1	20	AUG 1991	2014-01-01	269	0	5	58	44	3	1	1
025	025_1	9	8	1	16	AUG 1 2003	2016-04-01	152	0	241	5	70	2	1	1
025	025_2	16	14	1	29	OCT 2011	2016-04-01	54	0					0	0	0
025	025_3	13	12	1	24	NOV 1 2009	2016-04-01	77	0	97	9	20	4	1	1	1	12	6
025	025_4	87	84	1	22	AUG 24 2004	2016-04-01	140	1	2	78	9	5	1	1	0	13	4
025	025_5	14	13	1	10	SEP 15 2004	2016-04-01	139	0	280	5	103	2	1	1	1	13	3
025	025_6	143	135	1	24	FEB 20 2001	2016-04-01	182	1	1	136	2	7	1	1	0	13	2
025	025_7	7	6	1	16	JUL 2008	2016-04-01	93	0					0	0
025	025_8	4	3	1	16	APR 2015	2016-04-01	12	0	3968	1	13	4	0	1		1	1388
025	025_9	23	19	1	42	FEB 2008	2016-04-01	98	0	96	10	31	3	1	1	0	6	15
025	025_10	9	8	1	18	APR 15 2003	2016-04-01	156	0	185	7			1	1		4	49
025	025_11	3	2	1	23	JAN 1 2013	2016-04-01	39	0	3961	1	28	3	0	1		1	1378
025	025_12	74	73	1	19	FEB 5 2003	2016-04-01	158	0	7	43	8	5	1	1	0	12	5
114	114_1			0		2012	2015-07-01	36	0	114	3			1	1
114	114_2			0		2013	2015-07-01	24	0	1015	1			0	0
114	114_3	31	24	1	53	JUN 2010	2015-07-01	61	1	2	24			1	1
114	114_4	19	5	1	38	DEC 2013	2015-07-01	19	0	420	1			0	0
114	114_5			0		2014	2015-07-01	12	0					0	0
114	114_6	32	21	1	32	MAY 2013	2015-07-01	26	0	7	7	12	2	1	1
114	114_7	8	3	0	38	JUN 2014	2015-07-01	13	0	327	2			1	1
114	114_8	11	3	1	21	APR 2014	2015-07-01	15	0	1048	1	27	2	0	1
114	114_9			0		2014	2015-07-01	12	0					0	0
114	114_10			0		2004	2015-07-01	132	0	113	3			1	1
114	114_11	37	27	1	61	NOV 2010	2015-07-01	56	1	1	27			1	1
114	114_12			0		2012	2015-07-01	36	0	2251	1			0	0
114	114_13			0		2014	2015-07-01	12	0					0	0
114	114_14			0		2009	2015-07-01	72	0	1961	1			0	0
114	114_15			0		2013	2015-07-01	24	0	1043	1			0	0
229	229_1	10	3	1	23	JUL 2013	2015-07-01	24	0	6119	1			0	0
229	229_2	32	25	1	24	OCT 2000	2015-07-01	177	0	50	17			1	1
229	229_3	193	150	1	27	2010	2015-07-01	60	1	1	148			1	1
229	229_4	71	62	1	38	JUL 2002	2015-07-01	156	0	393	4			1	1
229	229_5	39	36	1	19	1979	2015-07-01	432	0					0	0
229	229_6	19	14	1	41	DEC 2006	2015-07-01	103	0	1683	2			0	0
229	229_7	49	45	1	12	FEB 1990	2015-07-01	305	0	45	17			1	1
229	229_8	32	30	1	28	OCT 1986	2015-07-01	345	0	3063	1			0	0
229	229_9			0		2010	2015-07-01	60	0	52	17			1	1
229	229_10	66	61	1	38	OCT 2005	2015-07-01	117	0	12	40			1	1
229	229_11	101	83	1	29	AUG 2005	2015-07-01	119	1	3	82			1	1
126	126_1	5		1	28	NOV 2015	2015-09-28	0	0			16	2	0	1
126	126_2	36	21	1	17	JUL 2011	2015-09-28	50	1	1	21	7	2	1	1
126	126_3	31	15	1	20	JAN 2013	2015-09-28	32	1	3	15			1	1
126	126_4	20	1	1	20	DEC 2014	2015-09-28	9	0					0	0
126	126_5	8	1	1	20	JUL 2015	2015-09-28	2	0					0	0
006	006_1			0		2003	2015-04-01	141	0	23	9			1	1
006	006_2	23	10	1	37	AUG 2011	2015-04-01	44	0	1288	1			0	0
006	006_3	19	7	1	38	OCT 2013	2015-04-01	18	0					0	0
006	006_4	31	17	1	60	JAN 2009	2015-04-01	75	0	2242	1			0	0
006	006_5	30	21	1	59	JAN 2008	2015-04-01	87	1	3	21			1	1
006	006_6			1		2005	2015-04-01	117	0	2	24			1	1
006	006_7	92	77	1	41	JUL 2006	2015-04-01	105	1	1	76			1	1
006	006_8	5		1	37	SEP 2013	2015-04-01	19	0					0	0
398	398_1	6	5	0	14	2012	2015-05-01	34	0	2422	1			0	0
398	398_2	5		1	34	MAY 2015	2015-05-01	0	0					0	0
398	398_3			1		2011	2015-05-01	46	0	156	6			1	1
398	398_4	47	36	1	50	MAY 2011	2015-05-01	48	0	27	17	6	3	1	1
398	398_5	19	12	0	50	FEB 2013	2015-05-01	27	0	858	2	26	2	0	1
398	398_6	27	14	1	55	AUG 28 2012	2015-05-01	33	0	467	3	10	3	1	1
398	398_7	138	120	1	32	DEC 10 2005	2015-05-01	113	1	2	120	28	2	1	1
398	398_8	170	151	1	30	JUL 2004	2015-05-01	130	1	1	151	29	2	1	1
398	398_9	8	2	1	51	JUN 2014	2015-05-01	11	0			7	3	0	1
172	172_1	27	16	1	35	JUN 2011	2014-11-01	41	0	40	7	44	2	1	1
172	172_2	12	1	1	30	OCT 2013	2014-11-01	13	0	194	2	5	6	1	1
172	172_3	66	48	1	15	JUN 2006	2014-11-01	101	1	1	48	2	7	1	1
172	172_4	41	26	1	21	JUN 2008	2014-11-01	77	0	4	15	3	6	1	1
172	172_5	12	1	1	30	FEB 2012	2014-11-01	33	0	1374	1	29	3	0	1
172	172_6	14	8	1	36	APR 2009	2014-11-01	67	0	35	7	19	3	1	1
172	172_7			1		2007	2014-11-01	88	0	104	4			1	1
172	172_8	13	5	1	27	FEB 2010	2014-11-01	57	0	123	3	32	3	1	1
172	172_9	6	1	1	42	DEC 2013	2014-11-01	11	0			10	4	0	1
172	172_10	2		1	25	2013	2014-11-01	16	0			27	3	0	1
172	172_11			0		2006	2014-11-01	100	0					0	0
172	172_12			1		2011	2014-11-01	40	0					0	0
172	172_13	6	2	1	50	MAY 2012	2014-11-01	30	0	848	1	31	3	0	1
172	172_14			0		2000	2014-11-01	172	0					0	0
172	172_15			0		1999	2014-11-01	184	0					0	0
172	172_16			1		2007	2014-11-01	88	0	21	9			1	1
172	172_17			0		2001	2014-11-01	160	0	222	2			1	1
172	172_18			0		2002	2014-11-01	148	0	68	5			1	1
172	172_19	13	10	1	12	NOV 2003	2014-11-01	132	0	37	7	13	4	1	1
172	172_20	48	39	1	17	JUN 17 2004	2014-11-01	125	1	2	39			1	1
172	172_21	21	15	1	21	FEB 2005	2014-11-01	117	0	8	13	38	2	1	1
172	172_22			1		1994	2014-11-01	244	0	13	11	1	12	1	1
172	172_23	15	6	1	15	APR 7 2011	2014-11-01	43	0	138	3	30	3	1	1
172	172_24			0		2002	2014-11-01	148	0					0	0
172	172_25			0		2003	2014-11-01	136	0	60	5			1	1
172	172_26			1		2007	2014-11-01	88	0	46	6			1	1
172	172_27	2		1	54	MAY 2014	2014-11-01	6	0			50	2	0	1
172	172_28	26	18	1	38	SEP 2009	2014-11-01	62	0	34	7	34	3	1	1
090	090_1	25	19	1	44	JUL 2010	2014-08-14	49	0	179	7	95	5	1	1
090	090_2	30	25	0	32	MAY 1998	2014-08-14	195	0	65	15	220	3	1	1
090	090_3	35	26	1	26	MAR 2005	2014-08-14	113	0	77	13	30	9	1	1
090	090_4	44	36	1	29	JAN 2005	2014-08-14	115	0	55	17	45	7	1	1
090	090_5			1		1998	2014-08-14	193	0	35	23			1	1
090	090_6	13	4	1	35	NOV 2012	2014-08-14	21	0			19	10	0	1
090	090_7	71	50	1	37	FEB 10 2009	2014-08-14	66	0	82	13	46	7	1	1
090	090_8	17	6	1	51	NOV 2012	2014-08-14	21	0	5587	1	109	4	0	1
090	090_9			0		1998	2014-08-14	193	0			29	9	0	1
090	090_10	106	83	1	24	OCT 2003	2014-08-14	130	0	25	29	22	10	1	1
090	090_11	166	158	1	37	MAY 3 1995	2014-08-14	231	1	1	158	10	12	1	1
090	090_12	43	23	1	65	MAR 2009	2014-08-14	65	0	288	5	17	10	1	1
090	090_13	71	55	1	30	OCT 2005	2014-08-14	106	0	80	13	49	7	1	1
090	090_14	143	126	1	29	JUL 1993	2014-08-14	253	1	2	132	11	12	1	1
090	090_15	130	113	1	25	JUN 1997	2014-08-14	206	0	6	63	12	12	1	1
090	090_16	4	1	1	7	JUL 2012	2014-08-14	25	0	5602	1			0	0
090	090_17	19	14	1	79	2010	2014-08-14	49	0	1225	2	4	15	0	1
090	090_18	37	34	1	0	nov 1992	2014-08-14	261	0	39	22	132	4	1	1
090	090_19	27	24	1	38	may 2000	2014-08-14	171	0	118	10	50	7	1	1
090	090_20	37	29	1	35	SEP 2003	2014-08-14	131	0	69	14	33	8	1	1
090	090_21	34	20	1	41	MAR 2008	2014-08-14	77	0	154	8	48	7	1	1
090	090_22	66	50	1	40	APR 1 2008	2014-08-14	76	0	141	9	35	8	1	1
090	090_23	16	6	1	24	AUG 2012	2014-08-14	24	0	7422	1	56	6	0	1
090	090_24	129	119	1	44	MAY 1997	2014-08-14	207	0	12	43	28	9	1	1
090	090_25	113	97	1	56	JAN 2001	2014-08-14	163	0	27	29	13	12	1	1
090	090_26			1		2011	2014-08-14	37	0	5589	1			0	0
090	090_27	29	14	1	21	FEB 27 2009	2014-08-14	66	0	6744	1	147	3	0	1
090	090_28	102	95	1	34	MAY 1996	2014-08-14	219	0	7	59	14	11	1	1
090	090_29	77	61	1	38	SEP 14 2004	2014-08-14	119	0	87	12	82	5	1	1
090	090_30	63	50	1	39	JUN 2005	2014-08-14	110	0	104	11	37	8	1	1
090	090_31	32	25	1	39	DEC 21 2006	2014-08-14	92	0	143	9	60	6	1	1
090	090_32	52	29	1	40	JUN 2009	2014-08-14	62	0	189	7	142	3	1	1
384	384_1	56	26	1	29	AUG 2011	2015-04-01	44	0	35	15	26	4	1	1	0	4	15
384	384_2	48	33	1	18	OCT 2010	2015-04-01	54	0	19	21			1	1	0	4	8
384	384_3	18	6	1	14	OCT 2013	2015-04-01	18	0	132	5	67	2	1	1		4	12
384	384_4	5		1	34	JAN 2014	2015-04-01	15	0					0	0
384	384_5	90	60	1	36	AUG 2010	2015-04-01	56	0	11	28	81	2	1	1	0	6	4
384	384_6	23	10	1	28	JUL 2013	2015-04-01	21	0	156	5	63	2	1	1	1	9	2
384	384_7	16	2	1	25	JAN 2014	2015-04-01	15	0	822	1	49	3	0	1		2	39
384	384_8	32	15	1	22	JUN 2012	2015-04-01	34	0	57	10			1	1	0	5	6
384	384_9	108	73	1	25	SEP 2007	2015-04-01	91	1	4	73	75	2	1	1	0	3	19
384	384_10	23	6	1	38	JAN 2015	2015-04-01	3	0	1211	1	10	6	0	1		2	68
384	384_11	52	40	1	23	NOV 2010	2015-04-01	53	0	15	23			1	1	0	3	23
384	384_12	135	99	1	13	2007	2015-04-01	93	1	1	99	4	7	1	1	0	6	5
384	384_13	13	2	1	11	SEP 3 2014	2015-04-01	7	0			109	2	0	1		2	41
384	384_14	6		1	23	MAR 4 2015	2015-04-01	1	0			36	3	0	1
384	384_15	14	2	1	21	AUG 2014	2015-04-01	8	0					0	0		1	453
384	384_16	18	10	1	23	MAY 2013	2015-04-01	23	0	175	4	37	3	1	1	1	10	1
085	085_1	7	1	1	42	2014	2015-07-01	12	0					0	0
085	085_2	13	10	1	48	FEB 2006	2015-07-01	113	0	6302	1			0	0
085	085_3	9	1	1	39	JAN 16 2015	2015-07-01	6	0	4204	1			0	0
085	085_4			1		1993	2015-07-01	264	0	6591	1			0	0
085	085_5	50	43	1	17	DEC 2005	2015-07-01	115	0	104	11	72	2	1	1
085	085_6	10	7	1	35	AUG 3 2009	2015-07-01	71	0			97	2	0	1
085	085_7			0		2012	2015-07-01	36	0					0	0
085	085_8	95	88	1	31	SEP 1998	2015-07-01	202	1	2	87	2	7	1	1
085	085_9	203	180	1	50	SEP 1998	2015-07-01	202	1	1	187	14	5	1	1
085	085_10	47	41	1	27	JUL 2006	2015-07-01	108	0	57	15	39	3	1	1
085	085_11	25	23	1	29	JUN 2005	2015-07-01	121	0	231	7	74	2	1	1
085	085_12	7	3	1	33	OCT 2011	2015-07-01	45	0					0	0
085	085_13	13	9	1	25	JUL 2013	2015-07-01	24	0	4214	1			0	0
085	085_14	24	18	1	31	OCT 24 2006	2015-07-01	105	0	109	11	35	3	1	1
085	085_15	17	14	1	48	JUN 2010	2015-07-01	61	0	540	4	23	4	1	1
085	085_16	79	72	1	37	Oct 1996	2015-07-01	225	0	54	16			1	1
085	085_17	9	4	1	44	APR 2010	2015-07-01	63	0			118	2	0	1
085	085_18	117	84	1	53	AUG 15 2008	2015-07-01	83	0	2539	1			0	0
085	085_19	5		1	30	JUN 2010	2015-07-01	61	0			28	3	0	1
085	085_20	28	25	1	58	OCT 2004	2015-07-01	129	0	150	9	111	2	1	1
085	085_21	11	10	1	20	MAY 2005	2015-07-01	122	0	349	5	68	2	1	1
085	085_22	36	34	1	24	FEB 20 2007	2015-07-01	101	0	189	8			1	1
085	085_23	38	33	1	23	AUG 11 2009	2015-07-01	71	0	5618	1			0	0
321	321_1	70	39	1	25	JUL 2009	2015-01-01	66	1	1	39			1	1
321	321_2	44	19	1	33	JUL 2012	2015-01-01	30	0	20	8			1	1
321	321_3	13	1	1	26	JAN 2015	2015-01-01	0	0					0	0
321	321_4	24	20	1	12	MAR 2000	2015-01-01	178	0			43	2	0	1
321	321_5	67	26	1	40	OCT 15 2011	2015-01-01	39	0	730	1			0	0
321	321_6	34	8	1	12	MAY 15 2013	2015-01-01	20	0	736	1			0	0
321	321_7	24	18	1	44	2010	2015-01-01	54	0	35	6			1	1
321	321_8	55	36	1	125	MAR 2004	2015-01-01	130	0	8	15	3	4	1	1
321	321_9	56	38	1	72	JUL 2006	2015-01-01	102	1	2	38			1	1
321	321_10			1		1995	2015-01-01	234	0	192	3			1	1
321	321_11	30	11	1	20	SEP 15 2012	2015-01-01	28	0	1116	1			0	0
321	321_12	25	11	1	27	MAR 15 2013	2015-01-01	22	0					0	0
321	321_13	32	19	1	59	SEP 2007	2015-01-01	88	0	39	6			1	1
321	321_14	43	25	1	74	JUL 2010	2015-01-01	54	0	310	2			1	1
321	321_15	4		1	60	JAN 2014	2015-01-01	12	0					0	0
321	321_16	5		1	58	APR 2014	2015-01-01	9	0					0	0
321	321_17	47	30	1	47	JUN 19 2006	2015-01-01	103	0	25	7	27	2	1	1
321	321_18	28	16	1	42	DEC 27 2006	2015-01-01	97	0	26	7	28	2	1	1
321	321_19	11	6	1	39	2012	2015-01-01	30	0	110	3			1	1
321	321_20	14		1	36	NOV 15 2013	2015-01-01	14	0			29	2	0	1
220	220_1			0			2014-02-27	7	0					0	0
220	220_2	16	11	0	32	Oct 2007	2014-02-27	76	0	334	4	26	2	1	1
220	220_3	12	4	0	30	JAN 2009	2014-02-27	61	0	6660	1	50	2	0	1
220	220_4	28	11	1	68	OCT 2011	2014-02-27	28	0					0	0
220	220_5			0			2014-02-27	163	0	166	7			1	1
220	220_6			0			2014-02-27	55	0	329	5			1	1
220	220_7	8	4	1	29	NOV 2008	2014-02-27	63	0	7053	1			0	0
220	220_8	72	45	0	40	Oct 2005	2014-02-27	100	0	23	28	1	4	1	1
220	220_9	36	31	0	30	dec 1999	2014-02-27	170	0					0	0
220	220_10	10	4	0	21	JUL 2011	2014-02-27	31	0					0	0
220	220_11			0			2014-02-27	43	0					0	0
220	220_12			0			2014-02-27	43	0					0	0
220	220_13	73	51	0	29	Oct 2004	2014-02-27	112	1	5	51	35	2	1	1
220	220_14	20	9	0	22	MAY 2007	2014-02-27	81	0	327	5	37	2	1	1
220	220_15	190	167	1	24	Oct 1988	2014-02-27	304	1	1	180	34	2	1	1
220	220_16			0			2014-02-27	43	0					0	0
220	220_17	27	23	0	34	mar 1997	2014-02-27	203	0	342	4	29	2	1	1
220	220_18	19	14	1	6	mar 2006	2014-02-27	95	0	5954	1			0	0
108	108_1	489	274	1	25	DEC 17 2009	2014-09-30	57	1	1	291	54	3	1	1
108	108_2	36	9	1	19	OCT 9 2013	2014-09-30	11	0	259	8	90	2	1	1
108	108_3	190	135	1	34	JAN 15 2008	2014-09-30	80	1	2	134	62	2	1	1
108	108_4	98		1	34	MAR 14 2015	2014-09-30	0	0			28	3	0	1
108	108_5	146	106	1	49	OCT 23 2007	2014-09-30	83	0	3	86			1	1
295	295_1	12	7	1	54	JUL 27 2013	2015-10-28	27	0			64	3	0	1
295	295_2	9		1	39	SEP 2015	2015-10-28	1	0			31	5	0	1
295	295_3	17	8	1	25	OCT 2011	2015-10-28	48	0	201	5	7	8	1	1
295	295_4	32	24	1	29	DEC 2009	2015-10-28	70	0	43	16	5	9	1	1	0	3	34
295	295_5			1		2011	2015-10-28	51	0	305	4			1	1		2	68
295	295_6	10	1	1	30	AUG 2014	2015-10-28	14	0	4146	1	28	5	0	1		1	273
295	295_7	10	6	1	25	APR 2009	2015-10-28	78	0			37	4	0	1
295	295_8	45	15	1	73	DEC 2013	2015-10-28	22	0	80	10	72	3	1	1	1	14	2
295	295_9	5	2	1	32	SEP 2013	2015-10-28	25	0	4205	1	93	3	0	1
295	295_10	124	97	1	20	sep 2003	2015-10-28	145	1	2	99	1	14	1	1	0	13	3
295	295_11			1		2009	2015-10-28	75	0	172	6	21	6	1	1
295	295_12	4		1	19	APR 2016	2015-10-28	0	0			0	3	0	1
295	295_13	5	1	1	41	JUL 2013	2015-10-28	27	0	4258	1	38	4	0	1
295	295_14	44	30	1	45	OCT 2008	2015-10-28	84	0	30	21	33	5	1	1	0	4	27
295	295_15	7	3	1	18	2011	2015-10-28	51	0	2612	1	25	6	0	1
295	295_16	27	21	1	21	AUG 2002	2015-10-28	158	0	42	16	77	3	1	1	0	7	9
295	295_17	110	90	1	25	JAN 2005	2015-10-28	129	0	5	61	3	12	1	1	0	12	4
295	295_18	162	106	1	42	JAN 5 2010	2015-10-28	69	1	1	106	4	9	1	1	0	10	6
295	295_19	11	2	1	28	AUG 2014	2015-10-28	14	0	1811	1	8	8	0	1		1	768
295	295_20	2		1	42	2016	2015-10-28	0	0					0	0
295	295_21	21	17	1	39	JAN 2010	2015-10-28	69	0	171	6	12	7	1	1	0	2	116
295	295_22	17	16	1	13	MAY 2001	2015-10-28	173	0	106	9	42	4	1	1	1	16	1
295	295_23	2		1	31	FEB 2014	2015-10-28	20	0			36	5	0	1
295	295_24	10	2	1	47	MAR 2013	2015-10-28	31	0	908	2	50	4	1	1		2	120
295	295_25	21	17	1	18	SEP 2006	2015-10-28	109	0	47	15	22	6	1	1	0	5	18
295	295_26	8		1	49	SEP 2015	2015-10-28	1	0			54	4	0	1
295	295_27	41	1	1	33	APR 14 2015	2015-10-28	6	0	1492	1	151	2	0	1		1	1037
295	295_28	17	9	1	28	JUL 2012	2015-10-28	39	0	218	5	10	7	1	1
295	295_29	16	8	1	19	SEP 2012	2015-10-28	37	0	200	5	60	3	1	1		1	1130
295	295_30	15	5	1	21	APR 2013	2015-10-28	30	0	258	4	29	5	1	1		1	1131
295	295_31	3		1	17	AUG 2015	2015-10-28	2	0			49	4	0	1
295	295_32	11	4	1	21	SEP 2013	2015-10-28	25	0	653	2	6	9	1	1		1	1150
295	295_33	4		1	25	JUN 2015	2015-10-28	4	0	1819	1	24	6	0	1
295	295_34	6		1	26	AUG 2015	2015-10-28	2	0			23	6	0	1
322	322_1	60	51	1	58	NOV 2006	2015-11-01	108	1	2	51	18	2	1	1
322	322_2	11	5	1	26	APR 28 2014	2015-11-01	19	0					0	0
322	322_3	2		1	46	2015	2015-11-01	4	0					0	0
322	322_4	23	15	1	18	FEB 2012	2015-11-01	45	0	81	6			1	1
322	322_5	10	1	1	40	MAY 28 2015	2015-11-01	6	0			46	2	0	1
322	322_6	5	1	1	47	AUG 2014	2015-11-01	15	0	3247	1	3	4	0	1
322	322_7	7		1	13	DEC 13 2014	2015-11-01	11	0			7	3	0	1
322	322_8	46	41	1	28	OCT 1990	2015-11-01	301	0	12	18	26	2	1	1
322	322_9	66	53	1	64	AUG 2006	2015-11-01	111	1	1	53			1	1
322	322_10	26	13	1	40	JUN 2013	2015-11-01	29	0	124	5	2	4	1	1
322	322_11	3	1	1	44	AUG 7 2015	2015-11-01	3	0					0	0
322	322_12	5		1	53	OCT 28 2014	2015-11-01	13	0					0	0
186	186_1			0		2009	2015-08-01	73	0	5	2			1	1
186	186_2	17	5	1	22	MAR 2013	2015-08-01	29	1	1	5			1	1
186	186_3	9	2	1	27	FEB 2014	2015-08-01	18	0	159	1			0	0
186	186_4	4	3	1	35	SEP 2013	2015-08-01	23	1	3	3			1	1
186	186_5			0		2013	2015-08-01	25	0	158	1			0	0
070	070_1	39	32	1	27	MAR 1998	2014-11-25	200	0					0	0
070	070_2	172	162	1	14	1968	2014-11-25	556	0	10054	1			0	0
070	070_3	42	33	1	25	OCT 2010	2014-11-25	49	0					0	0
070	070_4	31	28	1	9	1966	2014-11-25	580	0					0	0
070	070_5	13	12	1	14	1977	2014-11-25	448	0					0	0
070	070_6	2	1	1	0	1993	2014-11-25	256	0					0	0
070	070_7	37	31	1	43	MAY 23 2006	2014-11-25	102	0					0	0
070	070_8	8	7	1	18	JAN 15 1986	2014-11-25	346	0					0	0
070	070_9	6	5	1	13	1969	2014-11-25	544	0					0	0
070	070_10	8	5	1	9	AUG 2002	2014-11-25	147	0					0	0
070	070_11	67	64	1	25	FEB 1991	2014-11-25	285	0					0	0
070	070_12	221	199	1	21	AUG 1997	2014-11-25	207	0	6	163	336	2	1	1
070	070_13	12	10	1	13	1983	2014-11-25	376	0					0	0
070	070_14	23	22	1	22	1973	2014-11-25	496	0					0	0
070	070_15			1		1998	2014-11-25	196	0					0	0
070	070_16	16	15	1	19	DEC 1991	2014-11-25	275	0					0	0
070	070_17	11	7	1	46	JUL 2002	2014-11-25	148	0	3030	2	70	5	0	1
070	070_18	30	19	1	21	JUN 2010	2014-11-25	53	0	416	10			1	1
070	070_19	9	8	1	17	1979	2014-11-25	424	0					0	0
070	070_20	23	22	1	26	JUN 1992	2014-11-25	269	0					0	0
070	070_21	88	84	1	15	FEB 1998	2014-11-25	201	0	22	76	114	4	1	1
070	070_22	25	23	1	38	AUG 2001	2014-11-25	159	0	2048	2			0	0
070	070_23	8	5	1	29	1999	2014-11-25	184	0					0	0
070	070_24	2	1	1	10	1974	2014-11-25	484	0					0	0
070	070_25			1		1964	2014-11-25	604	0					0	0
070	070_26	231	218	1	21	JAN 1996	2014-11-25	226	1	3	218	209	3	1	1
070	070_27	8	4	1	28	JUL 2012	2014-11-25	28	0			162	3	0	1
070	070_28	1		0	11	MAR 1986	2014-11-25	344	0					0	0
070	070_29	11	10	1	25	1981	2014-11-25	400	0					0	0
070	070_30	166	144	1	23	FEB 1999	2014-11-25	189	0	25	70	224	3	1	1
070	070_31	122	101	1	29	FEB 12 2000	2014-11-25	177	0	1496	3	415	2	0	1
070	070_32	26	25	1	12	1968	2014-11-25	556	0	6497	1			0	0
070	070_33	5	4	1	19	1972	2014-11-25	508	0					0	0
070	070_34	82	81	1	25	1959	2014-11-25	664	0					0	0
070	070_35	11	2	1	19	JUL 24 2013	2014-11-25	16	0			490	2	0	1
070	070_36	80	77	1	63	1967	2014-11-25	568	0	6507	1			0	0
070	070_37	17	16	1	13	1968	2014-11-25	556	0					0	0
070	070_38	6	4	1	0	1974	2014-11-25	484	0					0	0
070	070_39	1		1	4	DEC 1992	2014-11-25	263	0					0	0
070	070_40	35	30	1	24	APR 1995	2014-11-25	235	0	10793	1			0	0
070	070_41	24	15	1	28	MAY 2006	2014-11-25	102	0			67	5	0	1
070	070_42	6	5	1	11	DEC 1986	2014-11-25	335	0					0	0
070	070_43	8	6	1	14	2006	2014-11-25	100	0					0	0
070	070_44	55	53	1	39	1965	2014-11-25	592	0			335	2	0	1
070	070_45	81	69	1	45	SEP 1993	2014-11-25	254	0	10790	1	450	2	0	1
070	070_46	3	2	1	9	1979	2014-11-25	424	0					0	0
070	070_47	155	148	1	13	1967	2014-11-25	568	0	10789	1	98	4	0	1
070	070_48	169	157	1	12	JUL 1996	2014-11-25	220	0	8	133	198	3	1	1
070	070_49	1		0	0	AUG 1990	2014-11-25	291	0					0	0
070	070_50	94	93	1	11	1973	2014-11-25	496	0					0	0
070	070_51	32	31	1	12	1970	2014-11-25	532	0			195	3	0	1
070	070_52	65	63	0	20	1960	2014-11-25	652	0					0	0
070	070_53	13	10	1	14	OCT 2004	2014-11-25	121	0			172	3	0	1
070	070_54	10	9	1	18	JUN 1990	2014-11-25	293	0					0	0
070	070_55	50	49	1	14	1971	2014-11-25	520	0	2294	2	334	2	0	1
070	070_56	1		0	0	SEP 1997	2014-11-25	206	0					0	0
070	070_57	5	4	1	33	MAY 2010	2014-11-25	54	0			482	2	0	1
070	070_58			1		1962	2014-11-25	628	0			202	3	0	1
070	070_59	10	8	1	22	NOV 1986	2014-11-25	336	0					0	0
070	070_60	445	375	1	18	SEP 29 1994	2014-11-25	242	1	1	426	22	6	1	1
070	070_61	14	6	1	27	AUG 2013	2014-11-25	15	0			127	4	0	1
070	070_62	3	2	1	39	APR 18 1997	2014-11-25	211	0					0	0
070	070_63	4	3	1	20	JUL 27 1990	2014-11-25	292	0			499	2	0	1
070	070_64	237	211	1	30	JAN 23 1992	2014-11-25	274	0	337	12	99	4	1	1
070	070_65	55	53	1	27	1985	2014-11-25	352	0	9775	1	348	2	0	1
070	070_66	31	27	1	26	FEB 1999	2014-11-25	189	0					0	0
070	070_67	65	59	1	28	1979	2014-11-25	424	0	6503	1			0	0
070	070_68	7	1	1	32	APR 1 2013	2014-11-25	19	0	10914	1	372	2	0	1
070	070_69	98	97	1	18	1963	2014-11-25	616	0	6499	1	57	5	0	1
070	070_70	42	37	1	29	AUG 1998	2014-11-25	195	0					0	0
070	070_71	35	33	1	12	1981	2014-11-25	400	0			485	2	0	1
070	070_72	4	3	1	12	1981	2014-11-25	400	0					0	0
070	070_73	1		0	0	1965	2014-11-25	592	0					0	0
475	475_1	131	110	1	32	DEC 2008	2015-02-01	74	0	11	60	29	7	1	1	0	7	7
475	475_2	124	114	1	16	JUL 1999	2015-02-01	187	0	37	30	1	11	1	1	0	5	23
475	475_3	26	11	1	35	NOV 2011	2015-02-01	39	0	416	8	93	4	1	1	1	11	3
475	475_4	19	17	1	26	NOV 2005	2015-02-01	111	0	382	8	82	4	1	1	0	3	64
475	475_5	105	100	1	13	JAN 1993	2015-02-01	265	0	89	20	34	6	1	1	0	2	91
475	475_6	67	66	1	22	SEP 1993	2015-02-01	257	0	3365	2	32	6	0	1	0	1	1686
475	475_7	16	15	1	38	MAY 1996	2015-02-01	225	0	11572	1			0	0	0
[truncated: 2,762 more rows]
